# Supplementary material for: Massive carbon storage in convergent margins initiated by subduction of limestone
Source: Nat Commun. 2021 Jul 22;12:4463. doi: 10.1038/s41467-021-24750-0 (PMC8298627; doi:10.1038/s41467-021-24750-0)
Supplement: Supplementary file 3 — Supplementary Data 1 [file 41467_2021_24750_MOESM3_ESM.xlsx]

## Sheet: Silicate melts
	Supplementary Data 1-1. Major element compositions of silicate melts in the experiment at 2.7 Gpa and 1100˚C.
	Samples	Pressure	Temperature	Duration	SiO2	TiO2	Al2O3	FeO	MnO	MgO	CaO	Na2O	K2O	Total
		GPa	°C	h	wt.%	wt.%	wt.%	wt.%	wt.%	wt.%	wt.%	wt.%	wt.%	wt.%
	2.7 GPa/1100 °C Reaction Experiment
	CH1	2.7	1100	24	54.97	0.5811	14.84	1.47	0.1375	1.1154	8.99	1.37	5.64	89.1509
	CH1	2.7	1100	24	56.41	0.6766	15.33	1.67	0.1666	1.2631	8.12	1.39	5.51	90.5621
	CH1	2.7	1100	24	55.84	0.7498	15.22	1.64	0.164	1.3921	8.27	1.3277	5.42	90.0785
	CH1	2.7	1100	24	55.94	0.6611	14.77	1.54	0.1332	1.2294	7.89	1.2655	5.75	89.2357
	CH1	2.7	1100	24	56.31	0.6818	15.21	1.62	0.1828	1.235	8.01	1.48	5.56	90.3122
	CH1	2.7	1100	24	55.67	0.6449	15.14	1.73	0.1785	1.3698	9.05	1.3121	5.59	90.7545
	CH1	2.7	1100	24	56.44	0.6028	15.14	1.7	0.1559	1.3381	8.61	1.43	5.78	91.23
	CH1	2.7	1100	24	56.2	0.6665	15.08	1.62	0.199	1.3899	8.5	1.43	5.53	90.6494
	CH1	2.7	1100	24	54.84	0.7272	14.42	1.7	0.1802	1.4442	9.99	1.36	5.18	89.8569
	CH1	2.7	1100	24	55.42	0.6726	15.16	1.68	0.1622	1.486	8.85	1.52	5.31	90.3288
	CH1	2.7	1100	24	56.54	0.6153	16.41	1.1993	0.1775	0.5768	6.4	1.45	6.32	89.6944
	CH1	2.7	1100	24	56.6	0.6368	16.59	1.1449	0.1216	0.4964	6.26	1.51	6.4	89.7796
	CH1	2.7	1100	24	54.64	0.6912	14.6	1.63	0.1704	1.3154	9.41	1.35	5.19	89.0062
	CH1	2.7	1100	24	52.72	0.7707	16.75	1.77	0.1517	1.2846	8.4	1.51	5.79	89.1637
	CH1	2.7	1100	24	51.95	0.7939	16.45	1.69	0.235	1.3235	9.57	1.46	5.79	89.3237
	CH1	2.7	1100	24	52.01	0.7873	16.08	1.9	0.1772	1.5282	9.46	1.35	5.41	88.7027
	CH1	2.7	1100	24	52.01	0.7101	15.15	1.96	0.1727	1.549	10.23	1.3137	5.1	88.229
	CH1	2.7	1100	24	53.03	0.7705	15.61	1.85	0.2096	1.5097	9.56	1.36	5.04	88.9941

## Sheet: Carbonatite melts
	Supplementary Data 1-2. Individual analyses of major elements in carbonatite melts in the experiments.
	Samples	Pressure	Temperature	Duration	SiO2	TiO2	Al2O3	FeO	MnO	MgO	CaO	Na2O	K2O	LOI
		GPa	°C	h	wt.%	wt.%	wt.%	wt.%	wt.%	wt.%	wt.%	wt.%	wt.%	wt.%
	Starting materials
	Limestone				4.53793	0.0551863	0.807675	0.356412	0.0333417	0.6059	50.2765	0.00747315	0.056336	42.5338
	Dunite				41.06	0.034	0.02	9.98	0.14	48.2	0.03	0.011	0.01
	1.3 GPa/950 °C Reaction Experiment
	R166	1.3	950	120	5.131	0.021	0.247	0.579		3.37	50.211	0.079	0.014
	R166	1.3	950	120	3.942	0.041	0.863	3.718		6.397	35.185	0.404	0.2
	R166	1.3	950	120	3.984	0.122	1.235	3.554	0.007	7.108	35.586	0.539	0.239
	R166	1.3	950	120	5.743	0.101	1.379	4.622	0.154	6.994	32.382	0.589	0.258
	R166	1.3	950	120	3.167	0.02	0.825	3.092	0.017	6.806	37.38	0.438	0.185
	R166	1.3	950	120	2.561	0.141	0.557	5.242	0.106	6.136	32.475	0.353	0.177
	1.3 GPa/1000 °C Reaction Experiment
	R165	1.3	1000	108	1.722	0.081	0.215	2.374	0.021	6.918	37.074	0.25	0.147
	R165	1.3	1000	108	2.227	0.04	0.183	3.296	0.191	7.671	35.603	0.244	0.114
	R165	1.3	1000	108	2.555		0.428	3.341	0.085	8.115	35.946	0.352	0.153
	R165	1.3	1000	108	2.776	0.02	0.411	3.394		7.983	32.484	0.431	0.237
	R165	1.3	1000	108	2.523	0.182	0.311	3.195		8.326	36.795	0.352	0.141
	R165	1.3	1000	108	1.756	0.081	0.019	1.794		7.867	34.323	0.181	0.056
	R165	1.3	1000	108	2.383		0.308	2.841		8.656	38.123	0.243	0.114
	R165	1.3	1000	108	2.736	0.101	0.274	3.805	0.042	7.496	35.829	0.229	0.137
	R165	1.3	1000	108	3.452		0.376	3.921	0.059	3.449	28.255	0.148	0.214
	R165	1.3	1000	108	3.442		0.39	3.771	0.007	7.919	33.234	0.349	0.182
	2.0 GPa/1000 °C Reaction Experiment
	R158	2	1000	48	0.6984	0	0.0724	0.3427	0.0504	1.3022	42.17	0.3575	0.1139
	R158	2	1000	48	3.52	0.0228	0.1068	2.25	0.0981	6.63	46.31	0.2158	0.0347
	R158	2	1000	48	6.68	0.0814	0.3457	4.42	0.1427	11.54	40.98	0.1784	0.0693
	R158	2	1000	48	11.17	0.197	0.9434	4.08	0.118	16.73	35.6	0.5853	0.1732
	R158	2	1000	48	7.21	0.0659	0.2515	3.66	0.0905	12.07	41.6	0.1341	0.0147
	R158	2	1000	48	1.1723	0	0.3234	0.9996	0.0236	2.53	49.97	0.3335	0.1064
	R158	2	1000	48	7.18	0.0323	0.1668	3.22	0.0649	12.53	42.54	0.1888	0.0301
	R158	2	1000	48	5.4	0.0744	0.168	2.78	0.1564	8.64	43.82	0.1847	0
	R158	2	1000	48	4.81	0.0475	0.5075	4.63	0.125	7.95	38.46	0.284	0.1046
	R158	2	1000	48	4.61	0.0417	0.244	3.8	0.1083	8.65	41.52	0.2125	0.0269
	R2063	2	1000	120	2.321	0.1	0.342	5.531	0.166	9.573	33.272	0.12	0.108
	R2063	2	1000	120	3.526	0.16	0.772	4.057	0.085	10.737	32.422	0.32	0.175
	R2063	2	1000	120	3.482		0.919	3.642	0.122	9.508	33.373	0.272	0.281
	R2063	2	1000	120	4.033	0.02	1.05	5.162	0.12	11.404	32.561	0.292	0.199
	R2063	2	1000	120	3.183	0.08	0.732	3.772	0.082	11.015	34.134	1.13	0.065
	2.0 GPa/1100 °C Reaction Experiment
	R157	2	1100	48	3.47	0.1175	0.4039	5.75	0.0943	15.27	30.86	0.2596	0.139
	R157	2	1100	48	0.2098	0	0.0271	1.55	0.1004	8.9	40.65	0.205	0.0564
	R157	2	1100	48	0.2481	0	0.0275	2.22	0.1517	7.96	38	0.3187	0.0921
	R157	2	1100	48	0.7321	0	0.058	2.43	0.1577	8.19	36.44	0.3036	0.0751
	R157	2	1100	48	7.15	0.2103	1.2262	7.81	0.1238	15.48	23.31	1.0767	0.4714
	R157	2	1100	48	4.41	0.0946	1.0914	4.29	0.1189	10.57	29.35	1.0156	0.4897
	R157	2	1100	48	4.74	0.2007	1.1598	7.93	0.108	9.59	25.69	1.0952	1.65
	R157	2	1100	48	4.37	0.0856	1.1189	4.39	0.1267	10.44	29.4	1.0271	0.5143
	R157	2	1100	48	1.4127	0.067	0.3456	3.37	0.1264	8.34	35.7	0.2508	0.2001
	2.0 GPa/1150 °C Reaction Experiment
	R2048	2	1150	12	4.08	0.0097	0.0635	2.07	0.1058	12.08	38.55	0.0468	0.0051
	R2048	2	1150	12	9.58	0.0589	0.132	3.53	0.116	18.46	32.28	0.0153	0.0186
	R2048	2	1150	12	2.8	0.0359	0.0167	2.51	0.1521	10.48	36.77	0.0188	0.0231
	R2048	2	1150	12	1.364	0.013	0.041	2.11	0.1119	8.99	38.44	0.0686	0.0221
	R2048	2	1150	12	3.34	0.0667	2.69	2.71	0.1471	9.06	37.88	0.2545	0.4579
	R2048	2	1150	12	7.07	0.0402	0.9887	1.87	0.1339	8.02	35.02	0.0677	0.3074
	R2048	2	1150	12	4.92	0.0434	0.0096	2.59	0.1026	12.29	39.72	0.0908	0.0121
	R2048	2	1150	12	4.57	0.08	0.4732	1.89	0.1054	8.33	40.7	0.1146	0.0891
	R2048	2	1150	12	21.83	0.0136	1.1109	1.82	0.1325	11.64	35.45	0.1342	0.0616
	R2048	2	1150	12	6.86	0	0.0745	2.52	0.1001	14.77	38.3	0.0304	0
	R2048	2	1150	12	12.29	0.1308	0.1253	3.63	0.0927	20.77	32.08	0.0383	0.0085
	R2048	2	1150	12	3.69	0.0267	0.0441	1.89	0.0934	11.41	40.55	0.0599	0
	R2048	2	1150	12	1.5952	0.0162	0.4938	2.31	0.0974	9.36	41.93	0.1949	0.0375
	R2048	2	1150	12	7.69	0.0415	0.1092	2.83	0.1113	15.99	36.46	0.0685	0.0108
	R2048	2	1150	12	2.49	0.0069	0.1315	2.29	0.1224	11.14	39.44	0.1544	0.0227
	R2048	2	1150	12	10.14	0.0755	0.1717	4.08	0.1307	18.46	32.97	0.0384	0.0396
	R2048	2	1150	12	10.19	0.0916	0.1093	3.54	0.152	19.14	33.96	0.0158	0.0039
	R2048	2	1150	12	9.75	0.0751	0.2366	4.5	0.1106	18.57	33.06	0.0953	0.0404
	R2048	2	1150	12	14.64	0.1765	1.442	4.45	0.0964	22.63	28.45	0.0633	0.2248
	R2048	2	1150	12	15.23	0.1475	0.279	4.69	0.0793	23.87	27.58	0	0.0405
	R2048	2	1150	12	10.96	0.1004	0.2014	3.59	0.1082	19.43	32.56	0.0401	0.0181
	R2048	2	1150	12	8.69	0.0349	0.1353	3.26	0.0741	17.15	35.35	0.0345	0
	R2048	2	1150	12	7.84	0.0489	0.1368	2.86	0.1189	15.9	37.12	0.0197	0.0099
	R2048	2	1150	12	11.42	0.0819	0.1801	3.82	0.0844	19.83	32.62	0.0634	0.0259
	R2048	2	1150	12	2.66	0.0516	0.1949	1.9	0.0893	10.49	41.23	0.0674	0.0155
	R2048	2	1150	12	11.26	0.1598	0.1892	4.24	0.1143	20.33	30.41	0.0839	0.0488
	R2048	2	1150	12	2.35	0.0191	0.3065	1.84	0.1207	11.04	40.08	0.0282	0.0808
	R2048	2	1150	12	14.45	0.2676	0.1599	5.02	0.1168	24.66	26.09	0.1154	0.024
	R2048	2	1150	12	6.95	0.1351	0.1102	3.01	0.112	16.08	30.47	0.2257	0.0541
	R2048	2	1150	12	13.28	0.0514	2.38	2.7	0.1177	15.98	28.27	0.3942	1.0592
	R2048	2	1150	12	11.68	0.1071	1.4459	3.96	0.1615	18.26	28.92	0.2091	0.7056
	R2048	2	1150	12	13.75	0.0946	0.5935	5.33	0.1432	22.24	27.9	0.0488	0.0119
	R2048	2	1150	12	11.76	0.1738	0.2553	4.24	0.0912	20.25	31.09	0.0112	0.0228
	R2048	2	1150	12	7.63	0.0484	0.4419	4.03	0.097	14.77	36.46	0.045	0.0125
	2.0 GPa/1150 °C Reaction Experiment
	R2049	2	1150	24	4.67		0.4884	1.75	0.1018	13.94	38.99	0.0729	0.007
	R2049	2	1150	24	6.07		0.2389	1.81	0.0982	15.77	33.58	0.1131	0.022
	R2049	2	1150	24	4.24		0.5801	1.65	0.0761	13.84	37.98	0.1257	0.023
	R2049	2	1150	24	5.29		0.7134	1.38	0.0463	12.64	38.12	0.2726	0.085
	R2049	2	1150	24	5.94		0.605	1.81	0.115	14.18	36.98	0.2144	0.093
	R2049	2	1150	24	4.98		0.6013	1.39	0.0782	12.1	39.09	0.1494	0.123
	R2049	2	1150	24	7.46		0.4567	1.7	0.085	17.15	36.82	0.0228	0.024
	R2049	2	1150	24	5.71		0.4919	1.74	0.1074	13.82	37.21	0.1754	0.167
	R2049	2	1150	24	5.31		0.534	1.71	0.1415	13.36	38.28	0.187	0.139
	R2049	2	1150	24	4.39		0.6627	1.49	0.0991	11.65	39.22	0.2255	0.281
	R2049	2	1150	24	5.05		0.5505	1.48	0.0552	12.62	38.94	0.2063	0.134
	R2049	2	1150	24	5.94		0.7813	1.57	0.1207	13.02	37.65	0.2079	0.099
	R2049	2	1150	24	5.52		0.6685	1.66	0.067	13.2	37.93	0.1669	0.106
	R2049	2	1150	24	7.05		0.996	1.53	0.0673	13.72	36	0.3689	0.207
	R2049	2	1150	24	6.3		0.5048	1.84	0.133	15.08	36.88	0.1855	0.208
	R2049	2	1150	24	4.27		0.4259	1.47	0.0874	11.87	39.15	0.1886	0.135
	R2049	2	1150	24	6.81		0.6297	1.87	0.1215	14.79	35.88	0.2319	0.097
	R2049	2	1150	24	4.87		0.6247	1.46	0.1006	12.53	38.98	0.2596	0.146
	R2049	2	1150	24	6.27		0.691	1.76	0.0587	13.67	36.32	0.2313	0.147
	R2049	2	1150	24	5.48		0.6542	1.61	0.1104	13.11	37.45	0.0905	0.138
	R2049	2	1150	24	5.94		0.7553	1.64	0.092	13.36	37.21	0.1951	0.188
	R2049	2	1150	24	5.6		0.4259	1.73	0.1164	14.08	37.12	0.1757	0.302
	R2049	2	1150	24	5.08		0.8124	1.49	0.0727	12.26	37.47	0.2686	0.167
	R2049	2	1150	24	5.41		0.8306	1.65	0.0712	12.14	37.02	0.2528	0.089
	R2049	2	1150	24	5.28		0.5767	1.44	0.0809	13.47	37.61	0.1969	0.228
	R2049	2	1150	24	4.04		0.4695	1.2641	0.0426	11.61	39.24	0.1636	0.127
	R2049	2	1150	24	4.48		0.5647	1.2398	0.082	11.37	39.01	0.2221	0.235
	R2049	2	1150	24	5.25		0.5878	1.57	0.0094	13.06	37.93	0.2187	0.27
	R2049	2	1150	24	4.8		0.8366	1.44	0.0688	11.5	37.97	0.2713	0.143
	R2049	2	1150	24	4.36		0.4848	1.34	0.1178	11.79	39.28	0.1205	0.118
	R2049	2	1150	24	5.44		0.4803	1.59	0.0887	13.72	38	0.2379	0.087
	R2049	2	1150	24	5.2		0.8184	1.49	0.1128	12.05	37.23	0.2667	0.084
	R2049	2	1150	24	5.15		0.6007	1.52	0.1255	13.4	38.06	0.2067	0.104
	R2049	2	1150	24	4.45		0.402	1.41	0.1058	12.37	39.59	0.1367	0.067
	R2049	2	1150	24	6.32		0.6961	1.8	0.0991	14.18	37.11	0.1407	0.146
	R2049	2	1150	24	4.36		0.5217	1.29	0.1356	11.91	39.07	0.2324	0.147
	R2049	2	1150	24	4.88		0.2971	1.48	0.0638	13.91	37.85	0.0709	0.108
	R2049	2	1150	24	5.35		0.8653	1.48	0.0768	12.87	38.08	0.2489	0.123
	R2049	2	1150	24	5.52		0.5805	1.61	0.1081	13.63	37.52	0.2393	0.08
	R2049	2	1150	24	3.8		0.6303	1.0716	0.0822	10.63	39.97	0.2861	0.079
	2.0 GPa/1150 °C Reaction Experiment
	R154	2	1150	48	6.11	0.0697	0.4097	2.63	0.1115	15.08	35.42	0.037	0.0867
	R154	2	1150	48	3.19	0.0339	0.3029	1.7	0.1028	11.19	39.23	0.0974	0.1695
	R154	2	1150	48	4.34	0.0025	0.4955	2.44	0.0987	12.26	37.47	0.1938	0.2037
	R154	2	1150	48	4.41	0.0072	0.5199	2.18	0.1231	12.54	37.88	0.1857	0.172
	R154	2	1150	48	4.66	0.0158	0.3838	2.6	0.0921	12.8	36.86	0.1113	0.1327
	R154	2	1150	48	5.27	0.0484	0.3166	2.34	0.116	13.86	38.35	0.0842	0.0648
	R154	2	1150	48	6.58	0.0318	0.4054	2.92	0.1241	15.8	35.66	0.0474	0.0621
	R154	2	1150	48	3.21	0.0541	0.2596	1.99	0.0613	11.32	39.9	0.1082	0.0909
	R154	2	1150	48	7.46	0.0612	0.3656	3.52	0.1491	16.41	34	0.1413	0.1103
	R154	2	1150	48	4.06	0.0647	0.5006	3.24	0.1384	12.59	37.63	0.0757	0.0501
	R154	2	1150	48	6.62	0.0408	0.4103	2.7	0.1258	15.75	36.13	0.0847	0.079
	R154	2	1150	48	5.83	0.0264	0.4129	2.93	0.1404	14.42	36.62	0.0503	0.1966
	R154	2	1150	48	4.58	0.0183	0.3665	2.72	0.0638	12.76	37.25	0.3696	0.1443
	R154	2	1150	48	4.89	0.0648	0.3074	2.52	0.1367	13.17	36.74	0.2238	0.1546
	R154	2	1150	48	3.55	0.0269	0.2886	1.99	0.08	11.72	39.31	0.0979	0.1274
	R154	2	1150	48	5.87	0.073	0.4217	2.25	0.0876	13.96	37.7	0.1844	0.1941
	R154	2	1150	48	6.33	0.0424	0.4981	2.73	0.1181	14.54	35.76	0.451	0.1825
	R154	2	1150	48	3.61	0	0.6835	2.13	0.0958	10.44	38.19	0.647	0.3144
	R154	2	1150	48	3.1	0.0187	1.1734	2.01	0.109	9.94	38.25	0.5848	0.4271
	R154	2	1150	48	4.24	0.0175	0.4327	2.54	0.114	13.09	38.13	0.091	0.0465
	2.0 GPa/1200 °C Reaction Experiment
	R150	2	1200	24	13.9	0.0458	0.6074	1.2667	0.099	16.29	36.16	0.1679	0.0487
	R150	2	1200	24	12.99	0.0025	0.6519	1.1373	0.0886	15.3	37.06	0.2055	0.0569
	R150	2	1200	24	12.83	0.0104	0.5811	1.0739	0.0683	14.93	37.35	0.1466	0.0808
	R150	2	1200	24	11.49	0	0.7218	1.2734	0.1166	13.87	38.41	0.2232	0.0784
	R150	2	1200	24	12.42	0.0158	0.6572	1.2143	0.0671	15.32	37.35	0.1676	0.0569
	R150	2	1200	24	12.29	0.0416	0.77	1.069	0.0547	14.11	36.8	0.1169	0.1019
	R150	2	1200	24	13.5	0.0312	0.8662	1.0792	0.089	13.9	37.47	0.1261	0.1083
	R150	2	1200	24	12.75	0.0072	0.6939	1.0779	0.0751	14.49	37.37	0.1655	0.0712
	R150	2	1200	24	12.1	0	0.5167	1.1799	0.0751	14.91	37.12	0.075	0.028
	R150	2	1200	24	13.6	0.0479	0.359	1.37	0.11	19.4	35.4	0.0649	0.0126
	R150	2	1200	24	14.35	0.0348	0.7156	1.2202	0.0731	16.37	35.83	0.1283	0.0627
	R150	2	1200	24	14.12	0.0756	0.6379	1.0792	0.0873	16.11	36.07	0.1445	0.0843
	R150	2	1200	24	13.28	0	0.8401	1.1881	0.0559	14.51	37.57	0.1959	0.0993
	R150	2	1200	24	13.88	0	0.6526	1.1923	0.0745	15.62	36.47	0.1505	0.0376
	R150	2	1200	24	13.48	0	0.7239	1.2315	0.0665	15.49	36.56	0.161	0.0606
	R150	2	1200	24	14.5	0	0.7138	1.1525	0.0526	16.36	35.54	0.1728	0.074
	R150	2	1200	24	14.13	0.0211	0.879	1.29	0.1078	16.22	35.8	0.0615	0.0907
	R150	2	1200	24	13.65	0.0376	0.6487	1.1577	0.078	15.88	36.61	0.0628	0.0567
	R150	2	1200	24	14.31	0	0.7147	1.2576	0.0871	15.95	35.78	0.0602	0.0671
	R150	2	1200	24	12.89	0.0606	0.6914	1.2571	0.0526	14.74	36.94	0.0707	0.049
	R150	2	1200	24	12.2	0.0261	0.6275	1.2765	0.0523	15.25	37.27	0.0519	0.0592
	R150	2	1200	24	13.11	0.0218	0.6345	1.2039	0.0954	16.03	36.88	0.0519	0.0483
	R150	2	1200	24	13.73	0.0283	0.7096	1.1476	0.078	15.13	36.46	0.0889	0.085
	R150	2	1200	24	14.12	0.0656	0.6788	1.2502	0.0546	15.8	36.52	0.1229	0.0609
	R150	2	1200	24	14.52	0.0369	1.0045	1.2248	0.0487	15.04	36.2	0.1673	0.0567
	R150	2	1200	24	12.67	0.0154	0.7777	1.1413	0.0366	13.86	38.18	0.0866	0.063
	R150	2	1200	24	12.2	0.0315	0.2283	1.2231	0.0966	17.59	37.27	0.0832	0.0021
	R150	2	1200	24	14.32	0.0371	0.2629	1.4	0.0461	19.68	35.19	0.051	0.0235
	R150	2	1200	24	15.7	0.0595	0.5576	1.49	0.0697	19.42	32.52	0.0377	0.0313
	R150	2	1200	24	9.4	0.0159	0.2139	0.9927	0.0446	13.52	41.18	0.0714	0.0307
	2.7 GPa/1050 °C Reaction Experiment
	CH3	2.7	1050	24	3.26	0.0823	0.4654	2.79	0.1942	11.79	37.62	0.2849	0.2295
	CH3	2.7	1050	24	2.8	0.0412	0.4677	3.07	0.0926	11.28	37.84	0.3137	0.2647
	CH3	2.7	1050	24	4.65	0.0529	1.1763	3.42	0.1861	12.2	36.25	0.3166	0.4901
	CH3	2.7	1050	24	5.6	0.0891	0.8497	2.84	0.1239	14.03	36.31	0.2276	0.395
	CH3	2.7	1050	24	3.21	0	1.2483	2.49	0.088	10.97	36.83	0.3718	0.5309
	CH3	2.7	1050	24	5.57	0.0364	2.75	3.02	0.2076	12.94	34.06	0.3769	0.9251
	CH3	2.7	1050	24	5.43	0.0692	2.47	2.98	0.1417	12.74	34.2	0.2799	0.9457
	CH3	2.7	1050	24	2.96	0.0756	1.5833	3.3	0.1192	12.49	33.88	0.283	0.344
	CH3	2.7	1050	24	2.95	0	1.5223	2.58	0.1489	13.07	35.78	0.302	0.403
	CH3	2.7	1050	24	1.6162	0.0015	1.0304	2.71	0.1343	11.34	38.89	0.2215	0.2292
	CH3	2.7	1050	24	3.841	0.079	0.74	4.364	0.028	14.77	35.114	0.171	0.084
	CH3	2.7	1050	24	7.397	0.118	0.697	6.04	0.093	18.236	31.121	0.139	0.117
	CH3	2.7	1050	24	4.318	0.02	0.347	2.974	0.098	15.721	34.12	0.213	0.227
	2.7 GPa/1100 °C Reaction Experiment
	CH1	2.7	1100	24	0.433	0.0651	0.1096	1.49	0.0643	7.71	40.88	0.23	0.1225
	CH1	2.7	1100	24	4.75	0.0671	0.1152	2.4	0.1223	13.1	38.97	0.2024	0.067
	CH1	2.7	1100	24	6.82	0.1019	0.0411	2.53	0.1119	14.86	37.48	0.2007	0.0731
	CH1	2.7	1100	24	0.1796	0	0.0572	1.2785	0.0972	9.59	44.9	0.053	0.0089
	CH1	2.7	1100	24	0.3013	0	0.0531	1.73	0.1007	10.23	43.62	0.0501	0.0276
	2.7 GPa/1150 °C Reaction Experiment
	CH2	2.7	1150	24	6.057	0.079	0.57	4.301	0.044	16.723	33.093	0.398	0.172
	CH2	2.7	1150	24	4.979		0.201	2.431	0.054	15.177	36.511	0.064	0.041
	CH2	2.7	1150	24	6.469	0.02	0.311	3.022	0.117	16.482	35.168	0.101	0.023
	CH2	2.7	1150	24	7.02	0.138	0.865	4.266	0.154	17.257	32.554	0.312	0.223
	CH2	2.7	1150	24	5.147		0.395	2.257		14.993	36.547	0.13	0.077
	CH2	2.7	1150	24	5.868	0.02	0.251	2.486	0.023	15.969	36.143	0.071	0.052
	CH2	2.7	1150	24	5.127	0.2	0.274	2.404		15.224	36.481	0.027	0.054
	CH2	2.7	1150	24	4.865	0.139	0.159	3.539	0.049	17.611	34.382	0.097	0.056
	CH2	2.7	1150	24	1.726	0.101	0.191	1.611	0.052	11.366	40.497	0.105	0.049

## Sheet: Minerals
	Supplementary Data 1-3. Individual analyses of major elements in calcite (Cc), clinopyroxene (Cpx), and olivine (Ol) in the experiments.
	NO.	T	P	Time	Mineral	Analysis name	Location	SiO2	TiO2	Al2O3	Cr2O3	FeO	MgO	CaO	Na2O	K2O	Total	Mg#
	R162	900	1.3	120	Cc	R162-CC-1	Reaction zone	1.224	0.145	0.116		0.316	3.21	50.527	0.099	0.004	55.641
	R162	900	1.3	120	Cc	R162-CC-2	Reaction zone	0.085		0.018	0.057	0.221	3.13	52.727	0.123	0.006	56.367
	R162	900	1.3	120	Cc	R162-Cc-N1	Reaction zone					0.3426	2.8108	50.0718	0.2506	0.0144	53.4902
	R162	900	1.3	120	Cc	R162-CcN-2	Reaction zone					0.482	3.5049	50.6907	0.2507	0.0106	54.9389
	R162	900	1.3	120	Cc	R162-CC-3	Limestone layer	0.025		0.014		0.206	2.571	52.747	0.061	0.001	55.625
	R162	900	1.3	120	Cc	R162-CC-4	Limestone layer	0.285		0.055	0.03	0.074	0.54	52.887	0.058	0.007	53.936
	R162	900	1.3	120	Cc	R162-Cc-N3	Limestone layer					0.155	2.4983	52.0927	0.1884	0.0158	54.9502
	R162	900	1.3	120	Cc	R162-Cc-N4	Limestone layer					0.1391	2.4545	53.2812	0.2372	0.0115	56.1235
	R162	900	1.3	120	Cc	R162-Cc-N5	Limestone layer					0.1669	0.3756	53.9758	0.5936	0.0178	55.1297
	R162	900	1.3	120	Cc	R162-Cc-N6	Limestone layer					0.4907	1.1623	51.5113	0.5101	0.004	53.6784
	R166	950	1.3	120	Cc	R166-Cc-N1	Reaction zone					0.5316	4.0919	47.0936	0.1332	0.0158	51.8661
	R166	950	1.3	120	Cc	R166-Cc-1	Limestone layer	0.051	0.021	0.017		0.385	1.815	51.422	0.006		53.717
	R166	950	1.3	120	Cc	R166-Cc-2	Limestone layer				0.063	0.258	1.995	51.718	0.061		54.095
	R166	950	1.3	120	Cc	R166-Cc-3	Limestone layer	1.273	0.124	0.107	0.018	0.416	2.371	51.397	0.086	0.009	55.801
	R166	950	1.3	120	Cc	R166-Cc-N2	Limestone layer					0.3297	1.7481	52.2983	0.0938	0.0141	54.484
	R166	950	1.3	120	Cc	R166-Cc-N3	Limestone layer					0.292	1.6835	52.0378	0.0924	0.0021	54.1078
	R166	950	1.3	120	Cc	R166-Cc-N4	Limestone layer					0.2869	1.5917	52.2844	0.1199	0.0154	54.2983
	R165	1000	1.3	108	Cc	R165-cc-1	Limestone layer	0.043		0.013		0.348	2.471	51.181	0.092	0.009	54.157
	R165	1000	1.3	108	Cc	R165-cc-2	Limestone layer	0.202		0.004		0.266	2.211	51.382	0.081	0.005	54.151
	R163	950	2	120	Cc	R163-Cc-N1	Reaction zone					1.3723	9.9006	40.9298	0.0344	0.0106	52.2477
	R163	950	2	120	Cc	R163-Cc-N2	Reaction zone					1.3184	9.677	41.4668	0.0333	-0.0008	52.4947
	R163	950	2	120	Cc	R163-Cc-N3	Reaction zone					1.2801	8.4815	42.7715	0.0433	0.0139	52.5903
	R163	950	2	120	Cc	R163-Cc-3	Limestone layer	0.006		0.029	0.044	0.738	1.41	49.743	0.117	0.036	52.123
	R163	950	2	120	Cc	R163-Cc-4	Limestone layer	0.016			0.027	0.599	2.049	49.43	0.058	0.03	52.209
	R163	950	2	120	Cc	R163-Cc-6	Limestone layer	0.039	0.061			0.848	5.122	47.675	0.056		53.801
	R163	950	2	120	Cc	R163-Cc-7	Limestone layer			0.001	0.031	0.524	0.784	53.076	0.075	0.014	54.505
	R163	950	2	120	Cc	R163-Cc-N4	Limestone layer					1.0351	6.6295	44.9797	0.0494	0.006	52.6997
	R163	950	2	120	Cc	R163-Cc-N5	Limestone layer					0.7907	2.4092	50.2476	0.0765	0.0131	53.5371
	R163	950	2	120	Cc	R163-Cc-N6	Limestone layer					0.5367	0.5792	53.1246	0.0698	0.0079	54.3182
	R2063	1000	2	120	Cc	R2063-Cc-1	Limestone layer	0.01				0.488	4.062	48.441	0.031	0.011	53.043
	R2063	1000	2	120	Cc	R2063-Cc-2	Limestone layer	0.018		0.017	0.01	0.561	4.065	49.236	0.081	0.004	53.992
	R2063	1000	2	120	Cc	R2063-Cc-3	Limestone layer	0.025				0.501	4.239	48.709	0.011	0.007	53.492
	R2063	1000	2	120	Cc	R2063-Cc-N1	Limestone layer					0.6907	3.9991	49.7169	0.0499	0.0075	54.4641
	R2063	1000	2	120	Cc	R2063-Cc-N2	Limestone layer					0.5459	3.8211	47.2305	0.0113	0.0119	51.6207
	R2063	1000	2	120	Cc	R2063-Cc-N3	Limestone layer					0.4699	3.7155	49.3646	0.0542	-0.0007	53.6035
	R157	1100	2	48	Cc	CH-4-Calc1	Limestone layer	0.5243	0	0.04	0	0.1905	1.4327	54.83	2.02	0.0967	59.1342
	R157	1100	2	48	Cc	CH-4-Calc2	Limestone layer	0.0788	0.0107	0	0.0117	0.1621	1.3374	58.08	0.4117	0.0214	60.1138
	R157	1100	2	48	Cc	CH-4-Calc3	Limestone layer	0.3574	0	0	0.046	0.198	1.436	57.27	0.5208	0.0427	59.8709
	R157	1100	2	48	Cc	CH-4-Calc4	Limestone layer	0.1713	0.0196	0.0149	0.0256	0.1582	1.2727	55.27	0.3166	0.0251	57.274
	R157	1100	2	48	Cc	CH-4-Calc5	Limestone layer	0.1716	0.0096	0.0223	0.0849	0.2775	1.3708	57.35	0.2842	0.0027	59.5736
					Cc
	R2048	1150	2	12	Cc	R2048-Cc-0	Limestone layer	0.1488	0	0.0201		0.3086	3.07	51.7	0.0151	0.0051	55.2677
	R2048	1150	2	12	Cc	R2048-Cc-1	Limestone layer	0.1411	0.0084	0		0.2987	3.09	51.74	0	0.0063	55.2845
	R2048	1150	2	12	Cc	R2048-Cc-2	Limestone layer	0.1932	0.044	0.0021		0.35	2.96	52.29	0.0242	0.0355	55.899
	R2048	1150	2	12	Cc	R2048-Cc-3	Limestone layer	0.165	0	0.0614		0.316	2.81	51.86	0.0573	0.0051	55.2748
	R2048	1150	2	12	Cc	R2048-Cc-4	Limestone layer	0.1104	0	0		0.2669	2.91	51.95	0.0006	0.0015	55.2394
	R2048	1150	2	12	Cc	R2048-Cc-5	Limestone layer	0.1636	0	0.032		0.3233	2.85	51.65	0.0005	0.017	55.0364
	R2048	1150	2	12	Cc	R2048-Cc-6	Limestone layer	0.1184	0	0.0213		0.3306	2.98	51.93	0.0369	0.0025	55.4197
	R2048	1150	2	12	Cc	R2048-Cc-7	Limestone layer	0.14	0.0073	0.0032		0.3325	2.92	52.22	0.0316	0.0034	55.658
	R2048	1150	2	12	Cc	R2048-Cc-8	Limestone layer	0.1415	0	0.0097		0.3006	2.98	52.35	0.0052	0	55.787
	R2048	1150	2	12	Cc	R2048-Cc-9	Limestone layer	0.1267	0	0.0203		0.2755	2.96	52.18	0.0003	0.0013	55.5641
	R2048	1150	2	12	Cc	R2048-Cc-10	Limestone layer	0.1161	0	0.0141		0.2979	2.93	51.97	0.0067	0	55.3348
	R2048	1150	2	12	Cc	R2048-Cc-11	Limestone layer	0.1404	0	0		0.266	2.88	51.77	0.0028	0	55.0592
	R2048	1150	2	12	Cc	R2048-Cc-12	Limestone layer	0.0965	0.0136	0		0.3111	2.95	52.11	0.0653	0.0093	55.5558
	R2048	1150	2	12	Cc	R2048-Cc-13	Limestone layer	0.1105	0.0371	0.0002		0.3014	2.89	52.14	0.042	0.0024	55.5236
	R2048	1150	2	12	Cc	R2048-Cc-14	Limestone layer	0.1063	0.022	0		0.3176	2.76	52.26	0	0	55.4659
					Cc												0
	R2049	1150	2	24	Cc	R2049-Cc-1	Limestone layer	0.0499		0		0.2095	2.79	52.25	0	0	55.2994
	R2049	1150	2	24	Cc	R2049-Cc-2	Limestone layer	0.0497		0		0.2204	2.62	52.43	0.11	0.01	55.4401
	R2049	1150	2	24	Cc	R2049-Cc-3	Limestone layer	0.0963		0.0146		0.2532	2.74	52.36	0.068	0	55.5321
	R2049	1150	2	24	Cc	R2049-Cc-4	Limestone layer	0.0992		0.0114		0.2012	2.7	51.99	0.1526	0	55.1544
	R2049	1150	2	24	Cc	R2049-Cc-5	Limestone layer	0.0336		0.0002		0.214	2.7	52.19	0.0207	0.009	55.1675
	R2049	1150	2	24	Cc	R2049-Cc-6	Limestone layer	0.0578		0		0.2191	2.68	51.85	0.0131	0	54.82
	R2049	1150	2	24	Cc	R2049-Cc-7	Limestone layer	0.0606		0		0.2563	2.72	51.94	0.0842	0.007	55.0681
	R2049	1150	2	24	Cc	R2049-Cc-8	Limestone layer	0.0542		0.0052		0.2548	2.65	52.25	0.0449	0.012	55.2711
	R2049	1150	2	24	Cc	R2049-Cc-9	Limestone layer	0.0152		0		0.2464	2.62	52.49	0.0253	0.014	55.4109
	R2049	1150	2	24	Cc	R2049-Cc-10	Limestone layer	0.0064		0.0565		0.195	2.46	41.93	0.071	0.002	44.7209
																	0
	R154	1150	2	48	Cc	R154-CC-1	Limestone layer	0.0459	0	0.0209	0.0143	0.2515	2.64	52.27	0.0996	0.0091	55.3513
	R154	1150	2	48	Cc	R154-CC-2	Limestone layer	0.0371	0	0.0457	0.0473	0.2629	2.74	52.4	0.0295	0.0077	55.5702
	R154	1150	2	48	Cc	R154-CC-3	Limestone layer	0.0186	0	0	0.0085	0.2517	2.63	52.72	0.0262	0.0218	55.6768
	R154	1150	2	48	Cc	R154-CC-4	Limestone layer	0.0257	0	0.0258	0.0468	0.2511	2.42	53.13	0.0782	0	55.9776
	R154	1150	2	48	Cc	R154-CC-5	Limestone layer	0.0235	0	0.0335	0.0496	0.2339	2.7	52.31	0.0446	0.0094	55.4045
	R154	1150	2	48	Cc	R154-CC-6	Limestone layer	0.2676	0.0103	0.067	0.0572	0.281	3.46	51.81	0	0.0381	55.9912
	R154	1150	2	48	Cc	R154-CC-7	Limestone layer	0.021	0	0.0211	0.0262	0.2118	2.97	51.76	0.0561	0.0212	55.0874
	R154	1150	2	48	Cc	R154-CC-8	Limestone layer	0.0405	0	0	0	0.274	3.03	51.36	0.0652	0.0281	54.7978
	R154	1150	2	48	Cc	R154-CC-9	Limestone layer	0.0478	0.0044	0.0065	0.0124	0.1936	2.81	52	0.1049	0.0104	55.19
	R154	1150	2	48	Cc	R154-CC-10	Limestone layer	0.0387	0	0.033	0.0147	0.2058	3.19	52	0.0303	0.0201	55.5326
																	0
	MO-20-28	1000	2.7	60	Cc	MO-20-28Cc-1	Reaction zone					1.613	10.6124	39.8298	0.137	0.0369	52.2291
	MO-20-28	1000	2.7	60	Cc	MO-20-28Cc-2	Reaction zone					1.625	10.4998	36.702	0.1916	0.5739	49.5923
	MO-20-28	1000	2.7	60	Cc	MO-20-28Cc-4	Limestone layer					0.4238	1.0055	52.8059	0.2242	0.0363	54.4957
	MO-20-28	1000	2.7	60	Cc	MO-20-28Cc-5	Limestone layer					0.2036	0.0772	54.443	0.124	0.0374	54.8852
	MO-20-28	1000	2.7	60	Cc	MO-20-28Cc-6	Limestone layer					0.2624	0.3354	51.8611	0.651	0.0367	53.1466
	MO-20-28	1000	2.7	60	Cc	MO-20-28Cc-7	Limestone layer					0.2112	0.57	50.918	0.9896	0.0438	52.7326
	MO-20-28	1000	2.7	60	Cc	MO-20-28Cc-8	Limestone layer					0.19	0.2381	53.4487	0.4158	0.0576	54.3502
	MO-20-28	1000	2.7	60	Cc	MO-20-28Cc-9	Limestone layer					0.2293	0.265	52.1901	0.4185	0.0478	53.1507
																	0
	CH3	1050	2.7	24	Cc	ch3-cc-1	Limestone layer	0.038	0.061			0.54	6.021	46.879	0.085	0.033	53.657
	CH3	1050	2.7	24	Cc	ch3-cc-2	Limestone layer	0.045				0.573	6.038	46.985	0.065	0.02	53.726
	CH3	1050	2.7	24	Cc	CH3Cc-N1	Limestone layer					0.6048	5.4205	48.5801	0.1885	0.0311	54.825
	CH3	1050	2.7	24	Cc	CH3Cc-N2	Limestone layer					0.6398	5.2071	48.4219	0.1375	0.0228	54.4291
	CH3	1050	2.7	24	Cc	CH3Cc-N3	Limestone layer					0.4985	5.004	48.3897	0.1701	0.0323	54.0946
	CH3	1050	2.7	24	Cc	CH3Cc-N4	Limestone layer					0.5827	4.6656	48.018	0.2911	0.0491	53.6065
	CH3	1050	2.7	24	Cc	CH3Cc-N5	Limestone layer					0.5022	4.8161	47.839	0.3019	0.047	53.5062
																	0
	CH1	1100	2.7	24	Cc	CH1Cc-9	Limestone layer					0.5083	5.2889	46.8849	0.1575	0.0336	52.8732
	CH1	1100	2.7	24	Cc	CH1Cc-8	Limestone layer					0.5308	5.347	47.2968	0.0806	0.0179	53.2731
	CH1	1100	2.7	24	Cc	CH1Cc-7	Limestone layer					0.585	5.1154	47.0321	0.1069	0.0198	52.8592
	CH1	1100	2.7	24	Cc	CH1Cc-6	Limestone layer					0.6347	5.2467	47.3668	0.0572	0.0117	53.3171
	CH1	1100	2.7	24	Cc	CH1Cc-5	Limestone layer					0.5147	4.9816	48.2568	0.0647	0.0086	53.8264
	CH1	1100	2.7	24	Cc	CH1Cc-4	Limestone layer					0.6246	5.1703	46.1262	0.0735	0.0263	52.0209
	CH1	1100	2.7	24	Cc	CH1Cc-3	Limestone layer					0.1524	0.1605	54.215	0.0831	0.0475	54.6585
	CH1	1100	2.7	24	Cc	CH1Cc-2	Limestone layer					0.1237	0.1832	53.8972	0.1048	0.0626	54.3715
	CH1	1100	2.7	24	Cc	CH1Cc-1	Limestone layer					0.1252	0.2293	54.3468	0.0537	0.0309	54.7859
					Cc												0
	CH2	1150	2.7	24	Cc	CH2Cc-4	Limestone layer					0.3452	2.9624	50.425	0.0659	0.0163	53.8148
	CH2	1150	2.7	24	Cc	CH2Cc-5	Limestone layer					0.3178	3.0702	50.8507	0.0587	0.0027	54.3001
	CH2	1150	2.7	24	Cc	CH2Cc-6	Limestone layer					0.3349	3.0692	50.416	0.0688	0.0195	53.9084
	CH2	1150	2.7	24	Cc	CH2Cc-7	Limestone layer					0.3986	3.1731	50.2112	0.0888	0.0206	53.8923
	CH2	1150	2.7	24	Cc	ch2-cc-01	Limestone layer	0.033				0.388	3.802	49.564	0.067	0.005	53.859
	CH2	1150	2.7	24	Cc	ch2-cc-2	Limestone layer	0.035	0.021	0.003		0.476	3.698	49.755	0.119	0.006	54.113
	CH2	1150	2.7	24	Cc	ch2-cc-3	Limestone layer	0.03		0.006		0.365	3.627	49.527	0.08	0.026	53.661
																	0
																	0
	R162	900	1.3	120	Cpx	R162-cpx-3	Reaction zone	52.566	0.078	0.757	0.066	3.385	16.025	22.866	0.842	0.027	96.612	89.4057
	R162	900	1.3	120	Cpx	R162-Cpx-N1	Reaction zone	54.7548	0.0263	1.1843	0.0312	3.6466	15.6899	22.574	0.9511	0.0441	98.9023	88.4657
	R162	900	1.3	120	Cpx	R162-Cpx-N2	Reaction zone	53.4503	0.0436	1.1092	0.0145	4.6553	16.3152	21.6335	1.2277	0.0324	98.4817	86.2019
	R162	900	1.3	120	Cpx	R162-Cpx-N3	Reaction zone	55.3387	0.0368	1.4218	0.0055	3.8065	14.217	20.3313	1.0576	0.0687	96.2839	86.9415
	R162	900	1.3	120	Cpx	R162-Cpx-N4	Reaction zone	53.9055	0.0243	0.8331	0.0072	3.7686	16.7935	22.5636	0.8599	0.0119	98.7676	88.8187
	R166	950	1.3	120	Cpx	R166-Cpx	Reaction zone	55.468		2.538		1.815	17.063	24.15	0.281	0.035	101.35	94.3688
	R166	950	1.3	120	Cpx	R166-Cpx	Reaction zone	53.299	0.256	2.189	0.015	1.61	16.963	24.483	0.206	0.006	99.027	94.9448
	R166	950	1.3	120	Cpx	R166-Cpx	Reaction zone	52.914	0.098	2.451		1.691	16.747	24.442	0.338	0.03	98.711	94.6393
	R166	950	1.3	120	Cpx	R166-Cpx-N1	Reaction zone	54.3989	0.0593	2.3474	0.0108	1.8812	17.0054	23.0292	0.2847	0.0181	99.035	94.1568
	R166	950	1.3	120	Cpx	R166-Cpx-N2	Reaction zone	54.4539	0.0783	2.058	0.0175	1.9736	17.6731	22.9021	0.2901	0.0187	99.4653	94.1047
	R165	1000	1.3	108	Cpx	R165-cpx-1	Reaction zone	53.921	0.177	3.156		2.246	16.651	23.952	0.319	0.019	100.441	92.9654
	R165	1000	1.3	108	Cpx	R165-cpx-2	Reaction zone	50.117	0.079	2.398		2.169	16.666	25.551	0.269	0.003	97.252	93.1959
	R165	1000	1.3	108	Cpx	R165-cpx-3	Reaction zone	52.712	0.177	2.395		2.01	16.902	23.881	0.253	0.03	98.36	93.746
	R165	1000	1.3	108	Cpx	R165-cpx-4	Reaction zone	52.361	0.236	2.768	0.044	2.276	16.501	23.973	0.273	0.015	98.447	92.8181
	R163	950	2	120	Cpx	R163-Cpx-1	Reaction zone	53.636	0.136	1.554	0.063	2.197	17.449	21.704	0.58	0.013	97.332	93.4027
	R163	950	2	120	Cpx	R163-Cpx-2	Reaction zone	53.363	0.058	1.629	0.06	2.083	17.352	22.042	0.491	0.013	97.091	93.6907
	R163	950	2	120	Cpx	R163-Cpx-3	Reaction zone	52.399		1.939	0.093	2.359	16.797	21.905	0.618	0.011	96.121	92.6969
	R163	950	2	120	Cpx	R163-Cpx-4	Reaction zone	53.224	0.058	1.59		2.188	17.192	21.88	0.508	0.019	96.659	93.3362
	R163	950	2	120	Cpx	R163-Cpx-N1	Reaction zone	55.371	0.0561	1.5984	0.0446	2.8984	17.9765	20.606	0.6319	0.0163	99.1992	91.7054
	R163	950	2	120	Cpx	R163-Cpx-N2	Reaction zone	57.4451	0.036	1.5891	0.0171	2.7139	17.5548	21.2304	0.4742	0.0091	101.07	92.0196
	R163	950	2	120	Cpx	R163-Cpx-N3	Reaction zone	55.3793	0.0478	1.177	0.023	2.9577	18.3104	20.4857	0.4514	0.0037	98.836	91.6913
	R163	950	2	120	Cpx	R163-Cpx-N4	Reaction zone	55.2948	0.044	1.5674	0.0078	2.5015	18.0128	21.7668	0.5773	-0.0003	99.7721	92.7725
	R163	950	2	120	Cpx	R163-Cpx-N5	Reaction zone	54.1523	0.065	1.9158	0.0172	2.3842	17.0845	22.1004	0.6902	0.0065	98.4161	92.7397
	R163	950	2	120	Cpx	R163-Cpx-N6	Reaction zone	50.0141	0.0665	2.4367	0.0275	2.395	15.199	24.169	0.7569	0.0181	95.0828	91.8782
	R163	950	2	120	Cpx	R163-Cpx-N7	Reaction zone	53.6122	0.2058	5.6443	0.0025	3.3115	14.54	21.0374	1.7511	0.0048	100.11	88.6711
	R2063	1000	2	120	Cpx	R2063-CpX-1	Reaction zone	53.275		2.928	0.037	2.153	16.405	23.707	0.377	0.016	98.898	93.1425
	R2063	1000	2	120	Cpx	R2063-CpX-2	Reaction zone	53.35		2.52	0.111	1.771	16.697	23.796	0.376	0.006	98.627	94.384
	R2063	1000	2	120	Cpx	R2063-CpX-3	Reaction zone	52.882	0.079	2.893		1.837	16.319	23.84	0.354	0.013	98.217	94.0602
	R157	1100	2	48	Cpx	R157-CPX3	Reaction zone	45.3	0.0196	2.61	0.0537	1.9	15.36	27.9	0.2308	0.0118	93.3859	93.5111
	R157	1100	2	48	Cpx	R157-CPX4	Reaction zone	48.62	0.0524	1.6487	0.0497	2.6	17.9	24.57	0.2666	0.0243	95.7317	92.4656
	R157	1100	2	48	Cpx	R157-CPX5	Reaction zone	47.93	0.0417	2.43	0.0513	2.51	15.93	21.18	0.3186	0.1125	90.5041	91.8788
	R157	1100	2	48	Cpx	R157-CPX6	Reaction zone	47.53	0.0649	2.12	0	1.79	15.99	26.6	0.1887	0.0286	94.3122	94.0912
	R157	1100	2	48	Cpx	R157-CPX7	Reaction zone	53.99	0.0568	1.8746	0.0387	1.91	18.08	23.57	0.2713	0.0119	99.8033	94.4053
	R157	1100	2	48	Cpx	R157-CPX8	Reaction zone	47.61	0.0413	1.7845	0.0481	2.89	19.97	23.58	0.199	0.0232	96.1461	92.4912
	R157	1100	2	48	Cpx	R157-CPX9	Reaction zone	48.24	0.0497	1.8058	0	2	16.42	26.27	0.2554	0.0583	95.0992	93.6041
	R157	1100	2	48	Cpx	R157-CPX10	Reaction zone	50.82	0.084	3.85	0.0864	1.96	16.58	25.19	0.279	0.0277	98.8771	93.7808
																	0
	R2048	1150	2	12	Cpx	R2048-cpx-1	Reaction zone	54.49	0	1.2806	0.1166	2.86	18.78	22.74	0.1954	0.0146	100.477	92.1293
	R2048	1150	2	12	Cpx	R2048-cpx-2		54.57	0.0166	1.1807	0.018	2.63	19.45	21.87	0.1302	0.0182	99.8837	92.9493
	R2048	1150	2	12	Cpx	R2048-cpx-3		53.5	0.0243	1.6953	0.0284	2.48	20.14	22.35	0.1099	0.0262	100.354	93.5385
	R2048	1150	2	12	Cpx	R2048-cpx-4		54.43	0.0254	2.02	0.0231	2.18	18.34	23.87	0.1278	0.0216	101.038	93.7487
	R2048	1150	2	12	Cpx	R2048-cpx-5		54.15	0	1.23	0.0434	2.96	20.57	21.06	0.0888	0.0031	100.105	92.5305
	R2048	1150	2	12	Cpx	R2048-cpx-6		54.39	0	2.09	0.1008	2.52	18.11	23.54	0.1446	0.0164	100.912	92.7592
	R2048	1150	2	12	Cpx	R2048-cpx-7		55.52	0	0.4894	0.0517	3.07	21.05	20.02	0.0684	0.0193	100.289	92.4372
	R2048	1150	2	12	Cpx	R2048-cpx-8		54.72	0.0155	1.4676	0.0713	2.08	19.13	23.02	0.1383	0.0084	100.651	94.2511
	R2048	1150	2	12	Cpx	R2048-cpx-9		54.91	0.0166	1.4941	0	2.24	19.04	23.07	0.0376	0.0216	100.83	93.8088
	R2048	1150	2	12	Cpx	R2048-cpx-10		54.01	0.0536	2.54	0.0615	2.08	17.97	24.01	0.0754	0.0204	100.821	93.9027
	R2048	1150	2	12	Cpx	R2048-cpx-11		54.24	0	2.49	0.0402	2.07	18.23	23.54	0.1986	0.0039	100.813	94.0116
	R2048	1150	2	12	Cpx	R2048-cpx-12		54.13	0.0396	2.29	0.028	2.06	18.12	23.56	0.0912	0	100.319	94.0048
	R2048	1150	2	12	Cpx	R2048-cpx-13		54.79	0	1.6118	0.0055	2.15	18.72	22.85	0.0453	0.0051	100.178	93.9471
	R2048	1150	2	12	Cpx	R2048-cpx-14		53.99	0	2.24	0.0058	1.91	18.21	24.26	0.1078	0.0102	100.734	94.443
	R2048	1150	2	12	Cpx	R2048-cpx-15		54.26	0.0422	2.64	0	1.9	18.04	23.7	0.0792	0.0067	100.668	94.4213
	R2048	1150	2	12	Cpx	R2048-cpx-16		53.6	0	2.86	0.0707	1.99	18.06	24.08	0.1311	0.038	100.83	94.1785
	R2048	1150	2	12	Cpx	R2048-cpx-17		53.87	0.0425	2.79	0.0136	1.87	17.76	24.09	0.1014	0	100.537	94.4227
	R2048	1150	2	12	Cpx	R2048-cpx-18		53.44	0.0667	2.19	0.0532	1.95	18.1	23.94	0.1241	0.0388	99.9028	94.3007
	R2048	1150	2	12	Cpx	R2048-Cpx-19 -1		54.48	0.0262	2.79	0.0912	2.21	19.57	22.7	0.1082	0.0111	101.987	94.0424
	R2048	1150	2	12	Cpx	R2048-Cpx-19 -2		53.79	0.0592	2.59	0.0691	2.02	18.35	23.35	0.1482	0.0442	100.421	94.1838
	R2048	1150	2	12	Cpx	R2048-Cpx-19 -3		53.42	0.0085	2.86	0.0344	1.94	18.08	23.7	0.1219	0	100.165	94.3224
	R2048	1150	2	12	Cpx	R2048-Cpx-19 -4		53.67	0.0352	2.64	0.0547	1.86	18.05	23.65	0.1447	0.0041	100.109	94.5352
	R2048	1150	2	12	Cpx	R2048-Cpx-19 -5		53.6	0.0492	2.99	0	1.79	17.94	23.69	0.1654	0.0464	100.271	94.6994
	R2048	1150	2	12	Cpx	R2048-Cpx-19 -6		53.55	0.0118	3	0.0622	2	17.98	23.85	0.0633	0.0154	100.533	94.1265
	R2048	1150	2	12	Cpx	R2048-Cpx-19 -7		53.68	0.0256	2.71	0	1.85	17.76	24.05	0.1436	0	100.219	94.4791
	R2048	1150	2	12	Cpx	R2048-Cpx-19 -8		53.35	0.1479	4.2	0.1707	2.94	14.26	24.08	0.869	0.0099	100.028	89.6332
	R2048	1150	2	12	Cpx	R2048-Cpx-19 -9		53.27	0.0155	3.04	0	1.91	17.89	23.74	0.1802	0	100.046	94.3492
	R2048	1150	2	12	Cpx	R2048-Cpx-19 -10		53.49	0	2.81	0.026	1.9	18.32	23.62	0.1008	0.0235	100.29	94.5019
	R2048	1150	2	12	Cpx	R2048-Cpx-20		53.83	0.0315	2.52	0.052	1.82	17.96	24.03	0.1215	0.0209	100.386	94.621
	R2048	1150	2	12	Cpx	R2048-Cpx-21		51.56	0.0548	1.92	0.0098	1.59	17.6	24.87	0.1255	0.028	97.7581	95.1765
	R2048	1150	2	12	Cpx	R2048-Cpx-22		51.8	0.1037	5.13	0.0787	2.72	18.34	22.13	0.1859	0.0275	100.516	92.3192
	R2048	1150	2	12	Cpx	R2048-Cpx-23		52.06	0.0891	6.19	0.0136	2.45	14.74	24.3	0.6077	0.0248	100.475	91.471
	R2048	1150	2	12	Cpx	R2048-Cpx-24		52.24	0.1247	5.85	0.0272	2.09	15.25	24.12	0.5418	0.019	100.263	92.8607
	R2048	1150	2	12	Cpx	R2048-Cpx-25	Limestone layer	52.19	0.1071	6.5	0.0534	2.34	14.63	23.99	0.8938	0.0069	100.711	91.7662
	R2049	1150	2	24	Cpx	R2049-Cpx-1	Reaction zone	55.33	0.0167	0.3494	0.0793	2.43	19.94	22.14	0.1498	0	100.435	93.601
	R2049	1150	2	24	Cpx	R2049-Cpx-2		54.63	0.0175	1.1788	0.0387	2.16	18.89	22.92	0.1477	0.0024	99.9851	93.9721
	R2049	1150	2	24	Cpx	R2049-Cpx-3		54.25	0	0.8197	0.0417	2.44	20	21.25	0.1476	0.0054	98.9544	93.5944
	R2049	1150	2	24	Cpx	R2049-Cpx-4		54.17	0.0509	1.6143	0.0852	2.11	18.62	23.34	0.1274	0.0123	100.13	94.023
	R2049	1150	2	24	Cpx	R2049-Cpx-5		55.16	0.0043	0.6706	0.0604	3.59	21.89	19.08	0.1267	0.004	100.586	91.5749
	R2049	1150	2	24	Cpx	R2049-Cpx-6		54.2	0.0192	1.4618	0.0724	2.11	19.03	22.83	0.1523	0.031	99.9067	94.1442
	R2049	1150	2	24	Cpx	R2049-Cpx-7		54.01	0.0025	2.26	0.0237	1.39	18.17	24.16	0.0614	0	100.078	95.8851
	R2049	1150	2	24	Cpx	R2049-Cpx-8		54.13	0	2.42	0.0799	1.1955	18.11	24.16	0.0682	0.0009	100.165	96.429
	R2049	1150	2	24	Cpx	R2049-Cpx-9		53.8	0.0346	2.61	0.0151	1.59	17.98	24.06	0.1202	0	100.21	95.2736
	R2049	1150	2	24	Cpx	R2049-Cpx-10		54.28	0.0189	1.5601	0.046	2.05	18.75	22.88	0.0748	0.0013	99.6611	94.2211
	R2049	1150	2	24	Cpx	R2049-Cpx-11		53.13	0.005	1.7181	0.0268	1.84	18.7	23.61	0.0797	0	99.1096	94.7689
	R2049	1150	2	24	Cpx	R2049-Cpx-12		53.3	0.0517	2.85	0.0117	1.52	17.82	24.37	0.164	0.0152	100.103	95.4335
	R2049	1150	2	24	Cpx	R2049-Cpx-13		53.34	0.0125	3.16	0.0728	1.65	17.46	24.29	0.2224	0	100.208	94.9655
	R2049	1150	2	24	Cpx	R2049-Cpx-14		53.24	0.0624	3.66	0	1.67	17.27	24.11	0.2073	0.0032	100.223	94.8545
	R2049	1150	2	24	Cpx	R2049-Cpx-15		53.39	0.0435	3	0.0978	1.1931	17.84	23.94	0.1129	0	99.6173	96.384
	R2049	1150	2	24	Cpx	R2049-Cpx-16		53.48	0.056	3.19	0.0594	1.62	17.5	24.12	0.1895	0.0078	100.223	95.0633
	R2049	1150	2	24	Cpx	R2049-Cpx-17		53.28	0	3.18	0.0078	1.53	17.4	24.22	0.209	0	99.8268	95.2991
	R2049	1150	2	24	Cpx	R2049-Cpx-18		52.66	0	5.02	0.0268	1.74	16.68	24.24	0.2466	0.0017	100.615	94.4716
	R2049	1150	2	24	Cpx	R2049-Cpx-19		52.3	0.0421	4.51	0.0413	1.79	16.97	24.32	0.2578	0	100.231	94.4133
	R2049	1150	2	24	Cpx	R2049-Cpx-20		54.29	0.0365	2.1	0.0405	1.53	18.13	23.94	0.1866	0	100.254	95.4799
	R2049	1150	2	24	Cpx	R2049-Cpx-21		52.28	0.0232	4.41	0.0357	1.6	16.93	24.33	0.1929	0.0001	99.8019	94.9653
	R2049	1150	2	24	Cpx	R2049-Cpx-22		52.54	0.1207	6.59	0.0277	1.73	14.88	24.14	0.7799	0.0038	100.812	93.8772
	R2049	1150	2	24	Cpx	R2049-Cpx-23		53.9	0.058	2.96	0.0297	1.35	17.96	24.17	0.1639	0	100.592	95.9539
	R2049	1150	2	24	Cpx	R2049-Cpx-24		53.43	0.0297	3.31	0.0622	1.34	17.91	24.32	0.1018	0.0061	100.51	95.9719
	R2049	1150	2	24	Cpx	R2049-Cpx-25		54.1	0.0064	2.52	0.0619	1.0947	18.3	24.62	0.1255	0.0031	100.832	96.7532
	R2049	1150	2	24	Cpx	R2049-Cpx-26		53.49	0.0175	3.29	0.0516	1.2795	17.95	24.22	0.1799	0	100.478	96.155
	R2049	1150	2	24	Cpx	R2049-Cpx-27		54.61	0.0347	2.53	0.0328	1.0549	18.75	23.94	0.1685	0	101.121	96.9404
	R2049	1150	2	24	Cpx	R2049-Cpx-28		53.15	0.005	3.36	0.0499	1.3	17.74	24.38	0.1967	0	100.182	96.0514
	R2049	1150	2	24	Cpx	R2049-Cpx-29		54.03	0.0025	2.5	0.0443	1.2371	18.25	24.01	0.1429	0.0121	100.229	96.3366
	R2049	1150	2	24	Cpx	R2049-Cpx-30		53.73	0.0365	3.04	0.0132	1.2555	18	24.1	0.1507	0.0128	100.339	96.2345
	R2049	1150	2	24	Cpx	R2049-Cpx-31	Limestone layer	54.32	0	0.387	0	3.43	21.54	19.86	0.192	0	99.729	91.7996
	R154	1150	2	48	Cpx	R154-Cpx-1	Reaction zone	54.18	0	1.451	0.0627	1.99	18.58	23.51	0.1936	0.0119	99.9792	94.3322
	R154	1150	2	48	Cpx	R154-Cpx-2	Reaction zone	54.21	0	1.3304	0.1196	2.59	19.03	22.58	0.1945	0.0008	100.055	92.9066
	R154	1150	2	48	Cpx	R154-Cpx-3	Reaction zone	54.52	0.0464	1.1994	0.0291	2.59	19.6	21.94	0.1852	0.0006	100.111	93.0986
	R154	1150	2	48	Cpx	R154-Cpx-4	Reaction zone	53.54	0.0713	2.37	0.0263	2	18.79	23.44	0.1657	0	100.403	94.3654
	R154	1150	2	48	Cpx	R154-Cpx-5	Reaction zone	53.58	0.03	0.9707	0.0187	2.35	21.53	21.88	0.1216	0	100.481	94.2302
	R154	1150	2	48	Cpx	R154-Cpx-6	Reaction zone	52.24	0.0984	5.09	0.0191	2.27	15.93	24.63	0.4039	0.026	100.707	92.5978
	R154	1150	2	48	Cpx	R154-Cpx-7	Reaction zone	50.92	0.1403	6.31	0.0059	1.84	15.46	24.66	0.5309	0.0021	99.8692	93.7413
	R154	1150	2	48	Cpx	R154-Cpx-8	Reaction zone	43.11	0.0672	5.29	0.0003	1.62	13.35	28.89	0.5947	0.0325	92.9547	93.6265
	R154	1150	2	48	Cpx	R154-Cpx-9	Reaction zone	54.63	0.0086	1.5218	0.0093	1.83	18.65	23.7	0.101	0.0272	100.478	94.7827
	R154	1150	2	48	Cpx	R154-Cpx-10	Reaction zone	54.24	0.0398	2.09	0.0552	1.65	18.42	24.21	0.0568	0.0087	100.771	95.2154
	R150	1200	2	24	Cpx	R150-Cpx-1	Reaction zone	55.13	0	0.9837	0.0331	0.7024	19.08	24.31	0.007	0.0048	100.251	97.9766
	R150	1200	2	24	Cpx	R150-Cpx-2	Reaction zone	54.72	0.0293	1.0802	0.0099	0.7014	18.71	24.63	0.0555	0	99.9363	97.9403
	R150	1200	2	24	Cpx	R150-Cpx-3	Reaction zone	55.19	0	0.6796	0.0452	0.709	19.28	24.34	0	0	100.244	97.9788
	R150	1200	2	24	Cpx	R150-Cpx-4	Reaction zone	55.14	0	0.8256	0.0635	0.6476	19.12	24.26	0.0746	0.0169	100.148	98.1354
	R150	1200	2	24	Cpx	R150-Cpx-5	Reaction zone	54.53	0	1.0417	0.02	0.6203	19.02	24.59	0.002	0.0059	99.8299	98.2033
	R150	1200	2	24	Cpx	R150-Cpx-6	Reaction zone	53.69	0	1.1072	0.0444	0.8001	19.37	24.85	0.0803	0.0026	99.9446	97.7353
	R150	1200	2	24	Cpx	R150-Cpx-7	Reaction zone	54.9	0	0.9301	0.0393	0.756	18.9	24.93	0.0793	0	100.535	97.8053
	R150	1200	2	24	Cpx	R150-Cpx-8	Reaction zone	54.49	0	1.1897	0.0231	0.8771	18.56	24.72	0.0742	0	99.9341	97.4174
	R150	1200	2	24	Cpx	R150-Cpx-9	Reaction zone	55.25	0.0312	1.0338	0.0287	0.8805	18.98	24.69	0.0869	0.0105	100.992	97.4636
	R150	1200	2	24	Cpx	R150-Cpx-10	Reaction zone	54.21	0.0302	1.3319	0.0231	1.1286	18.41	24.74	0.036	0.0183	99.9281	96.6753
	MO-20-28	1000	2.7	60	Cpx	MO-20-28Cpx-1	Reaction zone	54.6808	0.0694	1.4376	0.0149	2.1182	17.5185	22.6757	0.5606	0.0321	99.1078	93.6479
	MO-20-28	1000	2.7	60	Cpx	MO-20-28Cpx-2	Reaction zone	54.8504	0.0748	1.3109	0.0074	2.1145	18.3004	21.9537	0.6669	0.0429	99.3219	93.9128
	MO-20-28	1000	2.7	60	Cpx	MO-20-28Cpx-3	Reaction zone	52.2941	0.0897	1.4784	0.0059	2.1139	17.3815	22.4666	0.5786	0.0161	96.4248	93.6132
	CH3	1050	2.7	24	Cpx	CH3Cpx-3	Reaction zone	55.6521	0.0226	0.5262	0.0258	2.7344	19.4984	21.5117	0.1832	0.0195	100.174	92.7067
	CH3	1050	2.7	24	Cpx	CH3Cpx-4	Reaction zone	54.4489	0.0527	2.2812	0.0108	2.1981	17.6011	22.1991	0.3298	0.0233	99.145	93.4529
	CH3	1050	2.7	24	Cpx	CH3Cpx-5	Reaction zone	54.6031	0.0063	1.2118	0.0083	2.118	18.1303	21.8956	0.2887	0.0559	98.318	93.8496
	CH3	1050	2.7	24	Cpx	CH3Cpx-6	Reaction zone	54.823	0.0212	1.209	0.007	2.3081	18.4661	22.2091	0.2627	0.0196	99.3258	93.4477
	CH3	1050	2.7	24	Cpx	CH3Cpx-7	Reaction zone	55.0764	0.0119	1.1073	0.022	2.5077	18.6901	21.4745	0.2717	0.0269	99.1885	93.0001
	CH3	1050	2.7	24	Cpx	CH3Cpx-8	Reaction zone	54.3867	0.0622	3.1397	0.0066	1.9326	17.0417	23.0915	0.3025	0.0277	99.9912	94.0188
	CH3	1050	2.7	24	Cpx	CH3Cpx-9	Reaction zone	54.162	0.0424	2.3122	0.0102	2.0592	17.461	23.2124	0.3523	0.0287	99.6404	93.7948
	CH3	1050	2.7	24	Cpx	CH3Cpx-10	Reaction zone	53.2121	0.0571	3.5153	0.0021	1.9835	17.1066	22.886	0.3281	0.0191	99.1099	93.8927
	CH1	1100	2.7	24	Cpx	CH1CPX-1	Reaction zone	55.022	0.0597	4.0232	-0.0045	1.892	15.7721	22.2042	0.3229	0.0251	99.3167	93.6949
	CH1	1100	2.7	24	Cpx	CH1CPX-2	Reaction zone	52.8051	0.0744	3.9532	0.017	2.2355	16.8991	21.8256	0.7687	0.02	98.5986	93.0917
	CH1	1100	2.7	24	Cpx	CH1CPX-3	Reaction zone	54.7229	0.0281	1.7764	0.0214	2.2419	17.5938	21.3479	0.2211	0.0163	97.9698	93.3286
	CH1	1100	2.7	24	Cpx	CH1CPX-4	Reaction zone	54.0583	0.0407	2.1981	0.0049	2.2108	17.485	21.3868	0.2212	0.0242	97.63	93.3768
	CH1	1100	2.7	24	Cpx	CH1CPX-5	Reaction zone	55.4625	0.0311	2.2698	0.0178	1.9469	17.6552	21.7585	0.3242	0.0187	99.4847	94.1743
	CH1	1100	2.7	24	Cpx	CH1CPX-6	Reaction zone	53.8116	0.0134	1.6223	0.0059	1.9922	17.8168	21.3071	0.1593	0.0149	96.7435	94.0976
	CH2	1150	2.7	24	Cpx	CH2Cpx-1	Reaction zone	55.1898	0.0131	0.7675	0.0547	2.7877	18.9259	21.4954	0.186	0.0402	99.4603	92.3677
	CH2	1150	2.7	24	Cpx	CH2Cpx-2	Reaction zone	53.9737	0.0168	1.6887	0.007	2.0237	18.8868	22.8804	0.1887	0.0409	99.7067	94.33
	CH2	1150	2.7	24	Cpx	CH2Cpx-3	Reaction zone	53.6	0.0297	1.8286	0.0063	2.2055	19.4348	21.1369	0.194	0.0308	98.4666	94.0149
	CH2	1150	2.7	24	Cpx	CH2Cpx-4	Reaction zone	54.4568	0.0216	2.3896	0.0146	2.1047	18.1309	21.865	0.1939	0.0301	99.2072	93.8861
	CH2	1150	2.7	24	Cpx	CH2Cpx-5	Reaction zone	53.8275	0.0189	1.5859	0.0065	1.9184	17.9441	22.0902	0.1707	0.0554	97.6176	94.3419
	CH2	1150	2.7	24	Cpx	CH2Cpx-6	Reaction zone	53.5515	0.0089	1.905	0.007	1.9196	16.9947	22.637	0.2203	0.0318	97.2758	94.0411
	R162	900	1.3	120	Ol	R162-Ol-1	Dunite layer	40.298			0.026	8.539	48.056	0.08	0.03	0.018	97.047	90.9356
	R162	900	1.3	120	Ol	R162-ol-3	Dunite layer	40.756	0.019	0.004		7.712	49.383	0.064	0.002	0.004	97.944	91.945
	R162	900	1.3	120	Ol	R162-ol-4	Dunite layer	41.603	0.114	0.014		6.181	51.205	0.116	0.041	0.004	99.278	93.6578
	R162	900	1.3	120	Ol	R162-Ol-2	Dunite layer	41.766	0.004	0.2032	0.006	5.8079	50.4585	0.0717	0.1952	0.0258	98.5383	93.9346
	R166	950	1.3	120	Ol	R166-Ol-1	Dunite layer	41.247	0.133		0.078	8.739	48.376	0.1	0.027		98.7	90.7985
	R166	950	1.3	120	Ol	R166-Ol-2	Dunite layer	40.77	0.038	0.006		8.726	48.733	0.237	0.023		98.533	90.8721
	R166	950	1.3	120	Ol	R166-Ol-3	Dunite layer	40.767			0.049	9.1	49.18	0.067	0.012	0.005	99.18	90.5961
	R166	950	1.3	120	Ol	R166-Ol-4	Dunite layer	40.949				8.988	49.332	0.225	0.005		99.499	90.727
	R166	950	1.3	120	Ol	R166-Ol-5	Dunite layer	41.154	0.076	0.006	0.062	9.323	48.953	0.046	0.004	0.018	99.642	90.3475
	R166	950	1.3	120	Ol	R166-Ol-6	Dunite layer	40.705		0.008	0.034	9.05	48.858	0.061		0.003	98.719	90.587
	R166	950	1.3	120	Ol	R166-Ol-N1	Dunite layer	41.3689	-0.0011	0.0074	0.0057	9.51	48.8362	0.2312	0.0575	0.0277	100.043	90.1517
	R166	950	1.3	120	Ol	R166-Ol-N2	Dunite layer	41.6676	-0.0038	0.0285	-0.0111	9.7556	49.099	0.148	0.0457	0.0346	100.764	89.9715
	R166	950	1.3	120	Ol	R166-Ol-N3	Dunite layer	41.5521	0.0061	0.0019	0	9.9011	48.0597	0.0391	0.0366	0.0132	99.6098	89.6402
	R165	1000	1.3	108	Ol	R165-ol-1	Dunite layer	40.47		0.039		8.855	49.192	0.125			98.681	90.8281
	R165	1000	1.3	108	Ol	R165-ol-2	Dunite layer	40.284	0.133	0.017		8.912	48.854	0.227		0.017	98.444	90.7166
	R165	1000	1.3	108	Ol	R165-ol-3	Dunite layer	40.057			0.008	9.26	49.488	0.172	0.012	0.002	98.999	90.5003
	R165	1000	1.3	108	Ol	R165-ol-4	Dunite layer	39.36		0.009		9.04	48.464	0.13		0.006	97.009	90.5273
	R163	950	2	120	Ol	R163-Ol-1	Dunite layer	40.126	0.075	0.03		9.237	47.366	0.111		0.024	96.969	90.1389
	R163	950	2	120	Ol	R163-Ol-2	Dunite layer	39.414				8.936	47.838	0.077	0.019	0.02	96.304	90.515
	R163	950	2	120	Ol	R163-Ol-3	Dunite layer	39.334	0.038	0.015	0.01	8.845	47.044	0.026	0.031	0.045	95.388	90.459
	R163	950	2	120	Ol	R163-Ol-4	Dunite layer	40.637	0.075			9.769	48.006	0.19	0.015		98.692	89.754
	R163	950	2	120	Ol	R163-Ol-5	Dunite layer	40.751	0.188	0.003		8.918	48.571	0.096	0.006	0.002	98.535	90.6618
	R163	950	2	120	Ol	R163-Ol-6	Dunite layer	40.557		0.026		9.012	47.703	0.047	0.016		97.361	90.4176
	R163	950	2	120	Ol	R163-Ol-7	Dunite layer	40.211				9.815	48.179	0.059	0.003		98.267	89.7438
	R163	950	2	120	Ol	R163-Ol-N1	Dunite layer	41.2633	0.005	0.0279	-0.0012	9.9574	49.6357	0.0806	0.0048	0.0059	100.979	89.8846
	R163	950	2	120	Ol	R163-Ol-N2	Dunite layer	42.0706	-0.0094	0.0602	-0.009	9.8501	48.1658	0.3913	0.0878	0.024	100.631	89.7084
	R163	950	2	120	Ol	R163-Ol-N3	Dunite layer	41.4735	0.0059	0.013	0.0043	9.6132	49.3275	0.0912	0.011	0.0067	100.546	90.1448
	R2063	1000	2	120	Ol	R2063-ol-1	Dunite layer	41.19	0.038		0.055	9.536	48.781	0.164	0.005		99.769	90.1174
	R2063	1000	2	120	Ol	R2063-ol-2	Dunite layer	40.912	0.019	0.006	0.015	8.865	48.347	0.221	0.021	0.009	98.415	90.6731
	R2063	1000	2	120	Ol	R2063-ol-3	Dunite layer	40.785		0.003		9.267	48.773	0.091	0.014		98.933	90.3679
	R2063	1000	2	120	Ol	R2063-ol-4	Dunite layer	41.046	0.057	-	0.003	8.87	48.438	0.109		0.009	98.532	90.6843
	R2063	1000	2	120	Ol	R2063-Ol-N1	Dunite layer	40.3093	-0.0032	0.0164	0.0077	9.8283	48.8582	0.1333	0.014	0.0094	99.1734	89.8596
	R2063	1000	2	120	Ol	R2063-Ol-N2	Dunite layer	40.0381	0.01	0.0111	-0.0024	9.8371	48.8238	0.0703	0.0101	0.0093	98.8074	89.8451
	R2063	1000	2	120	Ol	R2063-Ol-N3	Dunite layer	41.7094	-0.005	0.028	0.0049	9.5646	48.714	0.4609	0.0183	0.0087	100.504	90.0784
	R157	1100	2	48	Ol	CH-4-Ol1	Dunite layer	40.72	0	0	0.0291	9.06	49.98	0.0455	0.037	0.0332	99.9048	90.7696
	R157	1100	2	48	Ol	CH-4-Ol6	Dunite layer	40.76	0.0411	0.0084	0.0422	8.48	50.48	0.3429	0.0056	0.0149	100.175	91.3878
	R157	1100	2	48	Ol	CH-4-Ol7	Dunite layer	40.45	0	0.0001	0	8.15	50.02	0.6858	0.0271	0	99.333	91.6252
	R157	1100	2	48	Ol	CH-4-Ol8	Dunite layer	40.88	0.0292	0	0.0302	8.36	50.4	0.2548	0.0226	0.016	99.9928	91.487
	R157	1100	2	48	Ol	CH-4-Ol10	Dunite layer	40.68	0.0086	0.0231	0.0486	8.2	50.72	0.3153	0.0329	0.0109	100.039	91.6847
	R2048	1150	2	12	Ol	R2048-Ol-1_1	Dunite layer	41.88	0.0026	0.0035	0.0523	8.96	49.69	0.0358			100.624	90.8138
	R2048	1150	2	12	Ol	R2048-Ol-1_2	Dunite layer	41.84	0.0066	0.0074	0.0397	8.83	49.52	0.0643			100.308	90.9067
	R2048	1150	2	12	Ol	R2048-Ol-1_3	Dunite layer	41.69	0.0154	0.0163	0.0489	8.92	49.9	0.0618			100.652	90.886
	R2048	1150	2	12	Ol	R2048-Ol-1_4	Dunite layer	42.05	0.0222	0.0141	0.0426	9.08	49.83	0.0834			101.122	90.7259
	R2048	1150	2	12	Ol	R2048-Ol-1_5	Dunite layer	42	0	0.0077	0.0219	8.7	50.02	0.1265			100.876	91.1102
	R2048	1150	2	12	Ol	R2048-Ol-1_6	Dunite layer	41.83	0	0.0105	0.0382	7.51	51.23	0.2168			100.835	92.4013
	R2048	1150	2	12	Ol	R2048-Ol-1_7	Dunite layer	42.05	0	0.0171	0.0396	7.4	50.78	0.2545			100.541	92.4428
	R2048	1150	2	12	Ol	R2048-Ol-1_8	Dunite layer	42.04	0.0156	0.0105	0.0446	8.12	50.16	0.1916			100.582	91.6748
	R2048	1150	2	12	Ol	R2048-Ol-1_9	Dunite layer	41.82	0	0	0.0376	8.61	49.94	0.1519			100.559	91.1812
	R2048	1150	2	12	Ol	R2048-Ol-1_10	Dunite layer	41.72	0	0.0051	0.0486	8.68	49.39	0.1375			99.9812	91.0259
	R2048	1150	2	12	Ol	R2048-Ol-1_11	Dunite layer	41.97	0	0.0081	0.023	9.04	49.68	0.0947			100.816	90.7376
	R2048	1150	2	12	Ol	R2048-Ol-1_12	Dunite layer	41.82	0.0045	0.0197	0.0327	8.93	49.74	0.0975			100.644	90.8501
	R2048	1150	2	12	Ol	R2048-Ol-1_13	Dunite layer	42	0.0047	0.0051	0.0338	9.07	49.69	0.1131			100.917	90.7115
	R2048	1150	2	12	Ol	R2048-Ol-1_14	Dunite layer	42	0	0.0013	0.0416	8.54	49.81	0.1401			100.533	91.2258
	R2048	1150	2	12	Ol	R2048-Ol-1_15	Dunite layer	41.91	0	0.0161	0.0375	8.09	50.13	0.2054			100.389	91.6984
	R2048	1150	2	12	Ol	R2048-Ol-1_16	Dunite layer	42.26	0	0.0125	0.0382	7.2	50.85	0.1952			100.556	92.6414
	R2048	1150	2	12	Ol	R2048-Ol-3	Dunite layer	41.98	0	0.0051	0.045	8.46	49.69	0.1115			100.292	91.2817
	R2048	1150	2	12	Ol	R2048-Ol-4	Dunite layer	41.88	0.0121	0.0282	0.0224	7.82	49.97	0.3336			100.066	91.9295
	R2048	1150	2	12	Ol	R2048-Ol-5	Dunite layer	42.22	0.014	0.0128	0.0499	8.57	49.68	0.16			100.707	91.1767
	R2048	1150	2	12	Ol	R2048-Ol-6	Dunite layer	42.41	0	0.0241	0.049	6.92	50.85	0.2046			100.458	92.9073
	R2048	1150	2	12	Ol	R2048-Ol-7_1	Dunite layer	42.1	0.0045	0.0185	0.0084	7.46	50.65	0.2565			100.498	92.3682
	R2048	1150	2	12	Ol	R2048-Ol-7_2	Dunite layer	42.26	0	0.0044	0.0194	7.81	50.32	0.2112			100.625	91.9906
	R2048	1150	2	12	Ol	R2048-Ol-7_3	Dunite layer	42.37	0	0.0134	0.032	7.38	50.67	0.2101			100.675	92.4466
	R2048	1150	2	12	Ol	R2048-Ol-7_4	Dunite layer	42.23	0	0	0.0438	7.82	50.41	0.2283			100.732	91.9943
	R2048	1150	2	12	Ol	R2048-Ol-7_5	Dunite layer	42.01	0.0128	0.024	0.0394	8.16	50.01	0.2134			100.47	91.6142
	R2048	1150	2	12	Ol	R2048-Ol-7_6	Dunite layer	42.1	0.0062	0.01	0.0456	8.26	49.92	0.2022			100.544	91.5062
	R2048	1150	2	12	Ol	R2048-Ol-7_7	Dunite layer	42.14	0	0.0085	0.0301	8.58	49.75	0.1397			100.648	91.1787
	R2048	1150	2	12	Ol	R2048-Ol-7_8	Dunite layer	42	0	0.031	0.0383	8.27	50.03	0.2777			100.647	91.5139
	R2048	1150	2	12	Ol	R2048-Ol-7_9	Dunite layer	42.25	0.0087	0.0298	0.0373	7.98	50.15	0.3648			100.821	91.8051
	R2048	1150	2	12	Ol	R2048-Ol-8	Reaction zone	42.56	0.0206	0.0152	0.0377	7.24	50.26	0.4191			100.553	92.5232
	R2048	1150	2	12	Ol	R2048-Ol-9	Reaction zone	42.77	0.0106	0.064	0.0232	7.71	48.27	1.2739			100.122	91.7765
	R2048	1150	2	12	Ol	R2048-Ol-10	Reaction zone	44.27	0.0027	0.2424	0.0252	6.53	45.78	4.4			101.25	92.5911
	R2049	1150	2	24	Ol	R2049-Ol-1_1	Dunite layer	42.21	0	0.0141	0.0389	5.56	51.16	0.229			99.212	94.2537
	R2049	1150	2	24	Ol	R2049-Ol-1_2	Dunite layer	42.11	0	0.0044	0.0352	7.34	49.74	0.1675			99.3971	92.3547
	R2049	1150	2	24	Ol	R2049-Ol-1_3	Dunite layer	41.94	0.0038	0.0079	0.0539	8.22	49.4	0.1682			99.7938	91.4624
	R2049	1150	2	24	Ol	R2049-Ol-1_4	Dunite layer	41.9	0.0076	0.0084	0.0251	8.7	48.93	0.0901			99.6612	90.9302
	R2049	1150	2	24	Ol	R2049-Ol-1_5	Dunite layer	41.81	0	0.0075	0.0424	8.85	48.85	0.0615			99.6214	90.7745
	R2049	1150	2	24	Ol	R2049-Ol-1_6	Dunite layer	41.87	0	0.0158	0.0253	8.83	48.6	0.1221			99.4632	90.7504
	R2049	1150	2	24	Ol	R2049-Ol-1_7	Dunite layer	42.07	0.0139	0.0011	0.0317	8.63	49	0.0835			99.8302	91.0083
	R2049	1150	2	24	Ol	R2049-Ol-1_8	Dunite layer	41.79	0	0.0131	0.0517	7.61	49.72	0.1676			99.3524	92.0927
	R2049	1150	2	24	Ol	R2049-Ol-1_9	Dunite layer	42.08	0	0.0142	0.0259	6.23	51.06	0.1871			99.5972	93.5938
	R2049	1150	2	24	Ol	R2049-Ol-1_10	Dunite layer	42.14	0.009	0.0116	0.0268	4.58	52.26	0.2911			99.3185	95.314
	R2049	1150	2	24	Ol	R2049-Ol-2_1	Dunite layer	42.46	0.0037	0.0134	0.0299	5	51.63	0.2277			99.3647	94.8472
	R2049	1150	2	24	Ol	R2049-Ol-2_2	Dunite layer	42.05	0	0.0193	0.0225	6.31	50.93	0.2198			99.5516	93.5014
	R2049	1150	2	24	Ol	R2049-Ol-2_3	Dunite layer	41.91	0	0	0.0409	7.22	50.11	0.1785			99.4594	92.5217
	R2049	1150	2	24	Ol	R2049-Ol-2_4	Dunite layer	42.02	0	0.0016	0.0275	7.44	50	0.2205			99.7096	92.2957
	R2049	1150	2	24	Ol	R2049-Ol-2_5	Dunite layer	42	0	0.02	0.0233	5.96	51.34	0.1919			99.5352	93.8858
	R2049	1150	2	24	Ol	R2049-Ol-2_6	Dunite layer	41.4	0.001	0.0264	0.0293	3.81	53.6	1.048			99.9147	96.1653
	R2049	1150	2	24	Ol	R2049-Ol-3	Reaction zone	42.47	0.0065	0.0078	0.029	3.99	52.56	0.3281			99.3914	95.9154
	R2049	1150	2	24	Ol	R2049-Ol-4	Reaction zone	41.59	0.001	0.0115	0.0354	5.64	51.29	0.2603			98.8282	94.1897
	R2049	1150	2	24	Ol	R2049-Ol-5	Reaction zone	42.58	0	0.0234	0.0408	4.86	51.22	0.5029			99.2271	94.9462
	R2049	1150	2	24	Ol	R2049-Ol-6	Reaction zone	41.83	0.0028	0.2612	0.0292	6.7	47.55	3.27			99.6432	92.6746
	R154	1150	2	48	Ol	R154-Ol-1_1	Dunite layer	41.8	0.0068	0.019	0.0253	7.34	49.88	0.1555			99.2266	92.3745
	R154	1150	2	48	Ol	R154-Ol-1_2	Dunite layer	41.6	0	0.0099	0.0349	7.84	49.93	0.1491			99.5639	91.9046
	R154	1150	2	48	Ol	R154-Ol-1_3	Dunite layer	41.54	0.0128	0.0089	0.031	8.09	49.66	0.1595			99.5022	91.6264
	R154	1150	2	48	Ol	R154-Ol-1_4	Dunite layer	42	0.0016	0.0079	0.0181	7.95	49.47	0.1352			99.5828	91.7304
	R154	1150	2	48	Ol	R154-Ol-1_5	Dunite layer	41.6	0.0152	0	0.0259	7.86	49.66	0.1364			99.2975	91.8451
	R154	1150	2	48	Ol	R154-Ol-1_6	Dunite layer	40.94	0	0.0013	0.025	7.89	49.71	0.1588			98.7251	91.8241
	R154	1150	2	48	Ol	R154-Ol-1_7	Dunite layer	41.43	0.0026	0.0031	0.0306	7.76	50.38	0.1679			99.7742	92.0465
	R154	1150	2	48	Ol	R154-Ol-1_8	Dunite layer	41.15	0	0.011	0.0341	7.31	50.52	0.2917			99.3168	92.4923
	R154	1150	2	48	Ol	R154-Ol-1_9	Dunite layer	40.74	0	0.0202	0.0208	6.89	51.77	0.1988			99.6398	93.0527
	R154	1150	2	48	Ol	R154-Ol-1_10	Dunite layer	37.69	0.0129	0.0377	0.0369	6.22	58.2	0.182			102.38	94.3438
	R154	1150	2	48	Ol	R154-Ol-1_11	Dunite layer	43.06	0	0.0131	0.0422	6.5	49.18	0.1707			98.966	93.0974
	R154	1150	2	48	Ol	R154-Ol-1_12	Dunite layer	42.24	0	0	0.0269	7.2	50.08	0.1473			99.6942	92.5367
	R154	1150	2	48	Ol	R154-Ol-1_13	Dunite layer	41.5	0.007	0.0072	0.0325	7.4	50.34	0.1773			99.464	92.3818
	R154	1150	2	48	Ol	R154-Ol-1_14	Dunite layer	41.09	0	0.0132	0.0437	7.16	51.32	0.1737			99.8006	92.7415
	R154	1150	2	48	Ol	R154-Ol-1_15	Dunite layer	40.7	0	0.0134	0.0281	6.61	52.8	0.2072			100.359	93.438
	R154	1150	2	48	Ol	R154-Ol-1_16	Dunite layer	33.75	0.0024	0.0352	0.028	5.77	64.2	0.4727			104.258	95.2002
	R154	1150	2	48	Ol	R154-Ol-3	Dunite layer	41.44	0	0.0143	0.0431	6.82	51.21	0.2501			99.7775	93.0484
	R154	1150	2	48	Ol	R154-Ol-4	Dunite layer	41.53	0	0.0191	0.0141	5.95	52.64	0.2987			100.452	94.0372
	R154	1150	2	48	Ol	R154-Ol-5_1	In melt	41.77	0	0.0149	0.0326	5.64	51.36	0.2024			99.0199	94.1972
	R154	1150	2	48	Ol	R154-Ol-5_2	In melt	41.22	0.0055	0.0038	0.0364	5.8	52.97	0.1862			100.222	94.213
	R154	1150	2	48	Ol	R154-Ol-5_3	In melt	41.24	0.0099	0.0191	0.031	5.6	52.21	0.1497			99.2597	94.3245
	R154	1150	2	48	Ol	R154-Ol-5_4	In melt	41.35	0.0026	0.0105	0.017	5.77	52.9	0.2117			100.262	94.234
	R154	1150	2	48	Ol	R154-Ol-5_5	In melt	41.08	0	0.0041	0.0565	5.81	52.41	0.164			99.5246	94.1453
	R154	1150	2	48	Ol	R154-Ol-5_6	In melt	41.26	0.007	0.0181	0.0358	5.69	52.72	0.1873			99.9182	94.2911
	R154	1150	2	48	Ol	R154-Ol-5_7	In melt	41.89	0.02	0.0226	0.0312	5.67	51.94	0.2456			99.8194	94.2295
	R154	1150	2	48	Ol	R154-Ol-5_8	In melt	42.08	0	0.0113	0.0262	5.82	51.74	0.1823			99.8598	94.0643
	R154	1150	2	48	Ol	R154-Ol-5_9	In melt	41.5	0.0016	0.0028	0.0608	5.68	51.65	0.2203			99.1155	94.1893
	R154	1150	2	48	Ol	R154-Ol-5_10	In melt	41.7	0.0026	0.0054	0.0256	5.74	51.61	0.2079			99.2915	94.1273
	R154	1150	2	48	Ol	R154-Ol-5_11	In melt	41.36	0	0.0105	0.0452	5.79	52.23	0.2051			99.6408	94.1453
	R154	1150	2	48	Ol	R154-Ol-5_12	In melt	41.79	0	0.0159	0.0333	5.67	51.84	0.1687			99.5179	94.219
	R154	1150	2	48	Ol	R154-Ol-5_13	In melt	41.7	0	0.0113	0.0436	5.55	52.04	0.183			99.5279	94.3549
	R154	1150	2	48	Ol	R154-Ol-5_14	In melt	41.25	0.0108	0.0117	0.0528	5.56	54.29	0.1857			101.361	94.567
	R154	1150	2	48	Ol	R154-Ol-5_15	In melt	41.73	0	0.0146	0.0298	5.55	52.06	0.2073			99.5917	94.357
	R154	1150	2	48	Ol	R154-Ol-5_16	In melt	40.57	0	0.0154	0.0482	5.55	53.04	0.3235			99.5471	94.4555
	R150	1200	2	24	Ol	R150-Ol-1_1	Dunite layer	41.91	0.001	0.0085	0.0402	2.42	53.81	0.3321			98.5218	97.5392
	R150	1200	2	24	Ol	R150-Ol-1_2	Dunite layer	41.57	0	0.01	0.031	3.39	52.83	0.3171			98.1481	96.5254
	R150	1200	2	24	Ol	R150-Ol-1_3	Dunite layer	41.54	0	0.0205	0.043	5.76	51.29	0.3201			98.9736	94.0734
	R150	1200	2	24	Ol	R150-Ol-1_4	Dunite layer	41.38	0.0036	0	0.0422	6.51	50.78	0.2936			99.0094	93.2907
	R150	1200	2	24	Ol	R150-Ol-1_5	Dunite layer	41.01	0.0027	0.0132	0.053	5.38	51.88	0.3198			98.6587	94.5024
	R150	1200	2	24	Ol	R150-Ol-1_6	Dunite layer	41.47	0.005	0.0095	0.032	5.48	51.83	0.3072			99.1337	94.4008
	R150	1200	2	24	Ol	R150-Ol-1_7	Dunite layer	40.91	0.0074	0.0056	0.0136	5.32	51.97	0.2654			98.492	94.5693
	R150	1200	2	24	Ol	R150-Ol-1_8	Dunite layer	40.95	0	0	0.0382	3.76	53.47	0.2998			98.518	96.2049
	R150	1200	2	24	Ol	R150-Ol-1_9	Dunite layer	39.56	0.0143	0.1085	0.0205	2.04	51.48	2.61			95.8333	97.8253
	R150	1200	2	24	Ol	R150-Ol-1_10	Dunite layer	41.6	0.0113	0.0445	0.0377	2.11	54.41	0.3889			98.6024	97.8709
	R150	1200	2	24	Ol	R150-Ol-2_1	Dunite layer	42.04	0.0041	0.0145	0.0299	2.61	53.6	0.3287			98.6272	97.341
	R150	1200	2	24	Ol	R150-Ol-2_2	Dunite layer	41.47	0	0.0118	0.041	3.67	53.15	0.3063			98.6491	96.2709
	R150	1200	2	24	Ol	R150-Ol-2_3	Dunite layer	41.69	0.0136	0.0159	0.042	4.83	52.02	0.313			98.9245	95.0492
	R150	1200	2	24	Ol	R150-Ol-2_4	Dunite layer	41.5	0	0.0112	0.0219	5.74	51.49	0.2908			99.0539	94.1144
	R150	1200	2	24	Ol	R150-Ol-2_5	Dunite layer	41.22	0	0.0103	0.026	5.02	52.06	0.3097			98.646	94.8682
	R150	1200	2	24	Ol	R150-Ol-2_6	Dunite layer	41.22	0	0.0097	0.0228	3.57	53.44	0.3033			98.5658	96.3878
	R150	1200	2	24	Ol	R150-Ol-2_7	Dunite layer	41.7	0	0.0057	0.0404	2.8	54.11	0.3151			98.9712	97.179
	R150	1200	2	24	Ol	R150-Ol-2_8	Dunite layer	41.8	0	0.0201	0.0354	2.24	54.38	0.3127			98.7882	97.7414
	R150	1200	2	24	Ol	R150-Ol-2_9	Dunite layer	41.42	0	0.0159	0.0459	2.05	54.74	0.317			98.5888	97.9424
	R150	1200	2	24	Ol	R150-Ol-2_10	Dunite layer	41.74	0.0021	0.0121	0.0271	1.99	54.7	0.3079			98.7792	98
	R150	1200	2	24	Ol	R150-Ol-3	Reaction zone	42.01	0.0042	0.0078	0.0222	2.05	54.17	0.3712			98.6354	97.9212
	R150	1200	2	24	Ol	R150-Ol-4	Reaction zone	43.63	0.0001	0.3242	0.0319	5.33	43.35	5.38			98.0462	93.5476
	R150	1200	2	24	Ol	R150-Ol-5	Reaction zone	44.57	0	0.3312	0.0239	4.93	39.59	6.21			95.6551	93.4705
	R150	1200	2	24	Ol	R150-Ol-6_1	In melt	41.43	0.0025	0.0102	0.0226	1.88	54.96	0.3614			98.6667	98.1172
	R150	1200	2	24	Ol	R150-Ol-6_2	In melt	41.36	0.0118	0.0087	0.0443	1.99	55	0.3354			98.7502	98.0107
	R150	1200	2	24	Ol	R150-Ol-6_3	In melt	41.69	0.0079	0.0143	0.0201	1.97	54.9	0.316			98.9183	98.0267
	R150	1200	2	24	Ol	R150-Ol-6_4	In melt	41.83	0.0129	0	0.0399	1.96	54.77	0.3109			98.9237	98.032
	R150	1200	2	24	Ol	R150-Ol-6_5	In melt	41.41	0.009	0.0128	0.033	1.99	54.92	0.3462			98.721	98.0078
	R150	1200	2	24	Ol	R150-Ol-6_6	In melt	41.45	0.0023	0.0025	0.0434	2	54.84	0.3302			98.6684	97.9951
	R150	1200	2	24	Ol	R150-Ol-6_7	In melt	41.25	0	0.003	0.0171	1.94	54.94	0.3276			98.4777	98.0576
	R150	1200	2	24	Ol	R150-Ol-6_8	In melt	41.76	0.0113	0.0077	0.0388	1.95	54.8	0.3368			98.9046	98.0429
	R150	1200	2	24	Ol	R150-Ol-6_9	In melt	41.71	0	0.0011	0.0486	1.99	54.75	0.3282			98.8279	98.0017
	R150	1200	2	24	Ol	R150-Ol-6_10	In melt	41.88	0.0108	0.0064	0.0239	1.86	54.54	0.4103			98.7314	98.1228
	R150	1200	2	24	Ol	R150-Ol-6_11	In melt	41.97	0	0	0.0324	1.92	53.75	0.3376			98.01	98.0355
	R150	1200	2	24	Ol	R150-Ol-6_12	In melt	41.47	0	0.0103	0.0559	2.12	53.92	0.2991			97.8753	97.842
	R150	1200	2	24	Ol	R150-Ol-6_13	In melt	41.7	0.0097	0.0119	0.0353	2.26	53.62	0.3			97.9369	97.6902
	R150	1200	2	24	Ol	R150-Ol-6_14	In melt	41.61	0	0.0131	0.0311	2.38	53.44	0.2865			97.7607	97.5625
	R150	1200	2	24	Ol	R150-Ol-6_15	In melt	41.84	0.0156	0.0105	0.0317	2.4	53.5	0.289			98.0868	97.5452
	R150	1200	2	24	Ol	R150-Ol-6_16	In melt	41.58	0	0.008	0.0313	2.5	53.61	0.3009			98.0302	97.4507
	R150	1200	2	24	Ol	R150-Ol-6_17	In melt	41.56	0.0004	0.0129	0.0163	2.57	53.92	0.3178			98.3974	97.3958
	R150	1200	2	24	Ol	R150-Ol-6_18	In melt	41.48	0	0.0157	0.0303	2.63	54.29	0.2925			98.7385	97.3543
	R150	1200	2	24	Ol	R150-Ol-6_19	In melt	41.62	0.0066	0.0088	0.0211	2.63	54.08	0.2973			98.6638	97.3443
	R150	1200	2	24	Ol	R150-Ol-6_20	In melt	41.41	0	0.0044	0.0527	2.48	54.62	0.3153			98.8824	97.5162
	MO-20-28	1000	2.7	60	Ol	MO-20-28Ol-1	Dunite layer	41.4564	0.0085	0.046		9.8459	49.3547	0.0805	0.0533	0.0253	100.871	89.9352
	MO-20-28	1000	2.7	60	Ol	MO-20-28Ol-2	Dunite layer	41.3148	0.0155	0.0561		9.7592	49.8732	0.0368	0.0383	0.015	101.109	90.1085
	MO-20-28	1000	2.7	60	Ol	MO-20-28Ol-3	Dunite layer	40.9285	0.0038	0.094		9.8046	49.3908	0.0671	0.0859	0.0352	100.41	89.9798
	MO-20-28	1000	2.7	60	Ol	MO-20-28Ol-5	Dunite layer	41.2648	0.0004	0.1075		9.6766	49.0334	0.1179	0.0867	0.042	100.329	90.0327
	CH3	1050	2.7	24	Ol	ch3-Ol-4	Dunite layer	41.317		0.006		8.492	49.681	0.098	0.006	0.003	99.603	91.2501
	CH3	1050	2.7	24	Ol	ch3-Ol-5	Dunite layer	40.84	0.094	0.007	0.013	6.877	49.846	0.197	0.031	0.016	97.921	92.8164
	CH3	1050	2.7	24	Ol	ch3-Ol-6	Dunite layer	41.022			0.029	9.147	48.88	0.073		0.009	99.16	90.4996
	CH3	1050	2.7	24	Ol	ch3-Ol-7	Dunite layer	40.694			0.069	8.128	48.536	0.095	0.002	0.007	97.531	91.4124
	CH3	1050	2.7	24	Ol	ch3 Ol 8	Dunite layer	41.133	0.094	0.027		8.758	49.132	0.054	0.013	0.028	99.239	90.9093
	CH3	1050	2.7	24	Ol	ch3-Ol-9	Dunite layer	40.836	0.019	0.021		7.694	50.175	0.111	0.28	0.073	99.209	92.0791
	CH1	1100	2.7	24	Ol	ch1-ol-1	Dunite layer	41.179		0.022		8.307	49.912	0.264	0.069	0.013	99.766	91.4607
	CH1	1100	2.7	24	Ol	ch1-ol-2	Dunite layer	41.516	0.113	0.022	0.121	7.895	49.959	0.48	0.06	0.055	100.221	91.8568
	CH1	1100	2.7	24	Ol	ch1-ol-3	Dunite layer	40.881	0.038	0.039		9.143	49.509	0.059	0.006	0.001	99.676	90.6127
	CH1	1100	2.7	24	Ol	ch1-ol-4	Dunite layer	41.213	0.038		0.029	8.512	50.531	0.15	0.033	0.017	100.523	91.3661
	CH1	1100	2.7	24	Ol	ch1-ol-5	Dunite layer	40.97	0.075	0.01	0.022	8.927	49.358	0.073	0.045	0.016	99.496	90.7886
	CH2	1150	2.7	24	Ol	ch2-ol-2	Dunite layer	41.56		0.046		8.749	50.07	0.159	0.065	0.008	100.657	91.0728
	CH2	1150	2.7	24	Ol	ch2-ol-3	Dunite layer	42.434	0.189	0.007	0.119	7.572	50.312	0.276	0.089	0.027	101.025	92.2145
	CH2	1150	2.7	24	Ol	ch2-ol-4	Dunite layer	41.288			0.079	7.854	50.353	0.122	0.016	0.003	99.715	91.9539
	CH2	1150	2.7	24	Ol	ch2-ol-5	Dunite layer	42.464		0.017	0.038	7.152	52.607	0.21	0.045	0.028	102.561	92.9138
	CH2	1150	2.7	24	Ol	ch2-ol-6	Dunite layer	41.562				7.505	51.916	0.18		0.026	101.189	92.4988
	CH2	1150	2.7	24	Ol	ch3-Ol-1	Dunite layer	40.839		0.005		8.661	49.494	0.132	0.023		99.154	91.0609
	CH2	1150	2.7	24	Ol	ch3-Ol-2	Dunite layer	41.046	0.132		0.016	7.098	50.653	0.27	0.016	0.021	99.252	92.7119
